# Supplementary material for: Hepatitis B vaccine delivered by microneedle patch: Immunogenicity in mice and rhesus macaques
Source: Vaccine. Author manuscript; Available in PMC 2024 Mar 25. (PMC10961677; doi:10.1016/j.vaccine.2023.05.005)
Supplement: Supplementary Table 3 [file NIHMS1972829-supplement-Supplementary_Table_3.xlsx]

## Sheet: gene list
Supplemental Table 3. Differently expressed gene in the IM AAV group (n=4).
Name	Description	Fold Change	Log Fold Change	p-Value	p-Adj	Average Log2 Expression			Gene Name	W0	W0	W0	W0	W3	W3	W3	W3	W3	W7	W7	W7	W27	W27	W27	W27	W27	W44	W44	W44
ACVR1	activin A receptor, type I	1.80626	0.853005	0.000129	0.009277	8.035			ACVR1	-0.21244	-0.5119	-0.62786	-1.49865	0.322712	0.455622	0.085032	-0.087208	-0.3834	-0.11808	0.664722	-0.06803	0.314792	0.163622	0.390192	0.262262	0.362142	0.044482	0.231392	0.360142
ADORA2A	adenosine A2a receptor	-1.54795	-0.630363	0.000622	0.013745	6.7063			ADORA2A	0.446374	0.265594	0.745724	0.374714	-0.08837	-0.34439	0.343924	-0.165456	-0.20217	-0.54575	0.473794	-0.44463	0.028034	0.143564	0.198014	-0.02052	0.001354	-0.39239	-0.45263	-0.30626
AHR	aryl hydrocarbon receptor	1.5651	0.646252	0.004561	0.046478	9.0124			AHR	-0.47898	-0.08108	-0.52751	-0.94499	-0.22858	-0.25912	0.306878	0.163918	-0.63206	-0.09833	0.389508	0.496178	-0.24377	-0.11262	0.720698	0.434278	0.499778	-0.49678	-0.01829	0.445828
AP1S2	adaptor-related protein complex 1, sigma 2 subunit	1.50536	0.590108	0.00452	0.046478	12.748			AP1S2	0.128373	-0.66753	-0.61393	-0.82343	0.616073	0.617773	0.065473	-0.202327	-0.63433	-0.18953	0.412473	0.185273	0.085473	0.149673	0.087073	-0.03283	0.005273	-0.06613	0.546973	0.281373
ATF4	activating transcription factor 4	1.59042	0.669408	0.000154	0.009806	12.2952			ATF4	-0.27648	-0.71918	-0.52928	-0.60628	0.067723	0.047623	0.006423	0.014923	-0.40438	0.104123	0.225523	0.440423	-0.21318	-0.24198	0.378423	0.167623	0.278923	-0.32308	0.299823	0.658823
ATG10	autophagy related 10	1.82783	0.87013	0.000987	0.020259	5.8129			ATG10	-0.40342	-1.25601	0.13481	-1.23738	0.35256	0.00652	0.30093	0.22953	0.22038	-0.05441	0.01765	0.14764	0.31324	0.28492	0.31205	0.32749	-0.00703	-0.29037	0.11888	0.52664
CCL5	chemokine (C-C motif) ligand 5	2.28271	1.19075	0.001494	0.026837	12.6014			CCL5	-0.38345	-0.63105	-0.89535	-1.90255	1.10965	1.12575	0.28625	-0.03825	-1.62875	-0.25535	-0.22005	0.40405	0.56405	0.44135	0.25225	-0.46715	-0.17735	0.27615	0.86935	0.99855
CCR3	chemokine (C-C motif) receptor 3	2.9008	1.53645	0.004725	0.046478	6.1433			CCR3	-1.04788	-0.4586	-0.96421	-1.16563	1.12596	1.18052	0.504906	-0.618674	-0.58531	0.422586	-0.48554	-1.18271	1.3327	1.48801	0.307926	-0.21231	-0.06175	0.341806	1.06739	-0.23255
CD6	CD6 molecule	1.72557	0.787069	0.001608	0.028021	7.1734			CD6	-0.54597	-0.48871	-0.51081	-0.7187	0.095851	0.246621	0.180521	0.521141	0.348961	0.220721	-0.18848	-0.36196	0.336691	0.457901	1.1476	-0.22006	-0.04556	-0.10968	0.054671	-0.33374
CD84	CD84 molecule	1.69621	0.762318	0.002508	0.035442	10.2067			CD84	-0.63083	-0.58937	0.046345	-1.46992	0.257645	0.192345	0.308845	0.379045	-0.40273	-0.02795	0.239445	-0.07195	0.613745	0.419545	1.02954	-0.19635	0.044645	-0.632	0.102145	0.260845
CXCL2	chemokine (C-X-C motif) ligand 2	4.27451	2.09576	2.02e-05	0.003129	5.6779			CXCL2	-0.93402	-1.12103	-1.25377	-1.3862	0.804388	0.345858	0.278358	-0.058182	1.10744	-0.44138	0.264518	0.452548	-0.6614	0.126168	0.447028	1.50094	1.10884	-0.63344	0.166398	0.260258
CXCL3	chemokine (C-X-C motif) ligand 3	4.97077	2.31347	0.000116	0.009277	5.8777			CXCL3	-0.86253	-0.9058	-1.75314	-1.86164	1.1622	1.03284	-0.26433	-0.603131	0.388749	-0.60467	1.18845	0.275459	-0.49443	-0.02783	-0.03751	1.561	1.55057	-0.37381	0.505749	0.917489
CXCL8	chemokine (C-X-C motif) ligand 8	6.73235	2.75111	0.000295	0.009977	7.247			CXCL8	-1.45417	-1.05266	-1.96485	-2.23089	0.085592	0.248552	1.03677	-0.193148	3.01952	-1.10602	1.69277	0.340832	-1.01896	-0.75323	-0.84827	1.49774	1.30531	2.06295	-0.11726	0.614332
CXCR3	chemokine (C-X-C motif) receptor 3	-1.97508	-0.981908	3.09e-06	0.001777	6.8298			CXCR3	0.579631	1.10658	0.723581	0.500561	-0.1844	-0.04214	-0.55164	0.068191	-0.04449	-0.40298	-0.42993	-0.48684	0.242521	0.020051	-0.58116	-0.19847	0.328001	-0.1089	-0.49368	0.334611
DDIT3	DNA-damage-inducible transcript 3	3.23006	1.69156	0.000323	0.010315	5.7571			DDIT3	-1.01324	-1.43158	-0.52564	-0.98898	0.630715	0.572145	1.2669	-0.048135	1.11569	-0.59655	-0.09943	-0.2464	-0.01127	0.302215	0.916435	0.981155	0.755005	-1.61312	0.017925	-0.22495
DDX5	DEAD (Asp-Glu-Ala-Asp) box helicase 5	1.51356	0.597943	9.01e-05	0.008636	12.9319			DDX5	-0.6025	-0.7834	-0.0242	-0.5967	-0.211	-0.1913	0.163895	0.212195	-0.0036	0.454995	0.436795	0.163995	0.278695	0.187695	0.269895	-0.0721	0.095395	-0.3027	-0.0254	0.177895
EVL	Enah/Vasp-like	2.42454	1.27771	0.003473	0.040608	9.2163			EVL	-1.21665	-1.28503	0.095061	-1.7339	0.508571	0.471871	0.652401	0.891891	1.45369	-0.42283	-0.59849	-0.33861	0.264801	0.330551	1.26779	0.639441	0.452771	-1.35347	-0.25825	-0.355
GAB2	GRB2-associated binding protein 2	2.0463	1.03302	0.00485	0.046478	5.001			GAB2	-0.20824	-0.87712	-0.25497	-0.84057	0.189504	-0.06133	0.540204	0.490364	0.369274	-0.72799	0.084764	0.544454	-0.32557	0.170774	0.484084	0.737244	0.766344	-0.67646	-0.8348	0.379144
GK	glycerol kinase	1.63588	0.710064	0.004182	0.045366	6.6639			GK	-0.16323	-1.00388	-0.19532	-0.76641	0.052413	0.049853	0.278493	0.182653	0.106393	-0.66833	0.561223	0.443523	0.011623	0.018933	0.053223	0.821673	0.353513	-0.88757	-0.26495	0.146313
GUCY1A3	guanylate cyclase 1, soluble, alpha 3	1.84593	0.884345	0.002662	0.035442	5.387			GUCY1A3	-0.74622	-0.37557	-0.40829	-0.61887	0.515395	0.538195	-0.17699	0.035675	-0.01671	-0.22644	0.189765	0.225595	-0.48916	0.270225	0.529825	0.401895	0.380365	-0.8645	0.072005	0.551155
IFNA4/7/10/17/21		19.192	4.26243	0.000171	0.009806	4.9654			IFNA4/7/10/17/21	-1.90958	-1.84149	-2.73392	-0.87533	2.90242	2.68359	0.875386	0.492046	1.5569	-0.69236	-0.69675	-0.56431	-0.55298	0.343906	0.874796	1.84816	1.95007	-3.72829	0.088346	0.199036
IFNA6	interferon, alpha 6	18.117	4.17927	9.09e-06	0.002612	6.479			IFNA6	-2.42317	-2.15345	-1.59543	-2.80396	2.51534	2.50335	0.874866	0.380546	2.04331	-0.46179	-0.33587	-0.57094	-0.35287	-0.13726	1.28721	1.97549	1.89271	-2.99395	0.342586	0.157516
LAT	linker for activation of T cells	1.58821	0.667402	0.000275	0.009977	10.2614			LAT	-0.70309	-0.24393	-0.35246	-0.85664	0.122373	0.111273	0.022373	0.432173	-0.08523	0.224973	0.129673	-0.22563	0.365873	0.314673	0.810773	-0.22723	-0.15853	-0.00683	0.180973	-0.02053
LIMK2	LIM domain kinase 2	1.98791	0.99125	2.18e-05	0.003129	6.238			LIMK2	-0.65167	-0.43603	-0.85968	-0.82601	0.160625	0.155855	0.493545	-0.314905	0.371745	0.188835	0.267675	0.104975	-0.04318	0.469845	0.628185	0.085215	0.250645	-0.27298	0.145445	-0.27288
MAPK13	mitogen-activated protein kinase 13	1.85109	0.888374	0.002282	0.035039	6.4719			MAPK13	-0.67905	-0.71566	-0.63832	-0.38177	0.040615	0.023665	0.817405	0.279785	0.548705	-0.14569	0.426855	0.056365	-0.19548	0.078475	0.917915	0.341715	0.173535	-0.85969	-0.49826	-0.45424
MS4A1	membrane-spanning 4-domains, subfamily A, member 1	-2.0005	-1.00036	0.002579	0.035442	12.102			MS4A1	1.31426	0.134059	0.510059	1.33856	-0.33774	-0.37284	0.492859	0.041959	0.326559	-0.27634	0.203959	-0.31764	0.070859	-0.14554	-1.27004	-0.29684	0.039459	-0.22354	-1.29264	-0.56764
NAE1	NEDD8 activating enzyme E1 subunit 1	1.70495	0.76973	0.000295	0.009977	8.6214			NAE1	-0.54076	-0.60998	-0.57158	-0.61487	0.783925	0.772445	-0.23631	-0.220905	0.030155	0.043935	0.439785	-0.13734	0.026725	-0.33692	-0.04294	0.154985	0.463975	-0.07143	0.437195	0.405795
PLCG1	phospholipase C, gamma 1	2.57973	1.36722	0.001265	0.02425	9.4255			PLCG1	-1.54528	-1.34278	-0.08403	-1.35818	0.305761	0.271191	0.852651	1.30675	0.461341	0.342571	-0.10005	0.087391	0.326031	0.285431	1.65635	-0.35506	-0.23825	-1.34607	-0.01517	-0.50104
PRKCQ	protein kinase C, theta	1.8646	0.898867	0.002377	0.035039	8.8823			PRKCQ	-1.07159	-0.81822	0.057529	-1.10293	0.502819	0.538949	0.231509	0.692599	-0.16623	0.156279	0.005259	-0.18998	0.341599	0.351279	1.25738	-0.45953	-0.4664	-0.28106	0.304079	-0.03181
RNF135	ring finger protein 135	2.20396	1.1401	0.00038	0.010417	5.5277			RNF135	-0.68763	-0.55582	-0.85567	-0.71519	0.573005	0.211055	0.371955	0.152115	0.373085	0.256275	0.436075	0.210405	0.048195	0.531605	0.485315	0.261175	-0.16246	-0.67591	0.247315	-0.2731
SIGIRR	single immunoglobulin and toll-interleukin 1 receptor (TIR) domain	2.51518	1.33066	0.003531	0.040608	9.9412			SIGIRR	-1.23511	-0.96678	-0.12367	-1.70952	0.471487	0.515787	1.40479	1.11259	0.770887	-0.43741	-0.58508	-0.47741	0.400087	0.122987	1.66699	0.020387	0.364887	-1.79119	-0.10395	-0.1573
SOD2	superoxide dismutase 2, mitochondrial	1.53841	0.621438	0.003077	0.038504	9.6146			SOD2	-0.23887	-0.45729	-0.21608	-1.12538	0.332639	0.362459	0.197709	0.149209	0.005709	-0.53938	0.173109	0.743159	-0.25921	-0.26889	0.207439	-0.09874	0.020119	-0.20009	0.392059	0.706759
SPIB	Spi-B transcription factor (Spi-1/PU.1 related)	-1.96271	-0.972847	0.000261	0.009977	9.0494			SPIB	1.05076	0.629085	0.340495	1.16786	-0.27807	-0.37203	0.189405	-0.089465	0.136795	-0.39786	0.084305	-0.5431	-0.11092	-0.18831	-0.62862	0.090955	0.471405	-0.17025	-1.03518	-0.6346
TGFB3	transforming growth factor, beta 3	3.4321	1.77909	0.004612	0.046478	4.8561			TGFB3	-1.06329	-0.66178	-0.52506	-0.84001	1.12032	1.08362	0.859183	0.456983	0.431763	0.001923	-1.07286	-0.11795	0.436053	0.241723	0.629033	0.162303	-0.05023	-1.22665	0.075683	-0.47591
TRIM33	tripartite motif containing 33	1.54498	0.627589	0.000971	0.020259	9.0396			TRIM33	-0.63402	-0.74572	-0.0899	-0.53331	0.02432	0.01784	0.2303	0.43921	-0.03828	0.36071	0.19213	0.15801	0.23284	-0.0298	0.62477	-0.09182	0.12939	-0.81376	-0.19525	-0.02841
UBE2L6	ubiquitin-conjugating enzyme E2L 6	-1.99191	-0.99415	0.000604	0.013745	6.6322			UBE2L6	0.611298	1.10647	0.513078	0.713418	-0.2996	-0.55495	-0.44559	0.017938	-1.07423	0.164448	-0.08339	-0.10394	-0.0434	-0.08183	0.070548	-0.49178	-0.58238	0.582238	-0.296	0.163048
ZAP70	zeta-chain (TCR) associated protein kinase 70kDa	1.97824	0.984215	0.004404	0.046478	8.8569			ZAP70	-1.19618	-0.51961	-0.0708	-1.31394	0.513219	0.622609	0.688969	0.737689	0.213869	-0.10486	-0.43364	-0.58996	0.462439	0.456529	1.36441	0.057039	0.013929	-1.08448	0.182189	-0.33829
