# Supplementary material for: Hepatitis B vaccine delivered by microneedle patch: Immunogenicity in mice and rhesus macaques
Source: Vaccine. Author manuscript; Available in PMC 2024 Mar 25. (PMC10961677; doi:10.1016/j.vaccine.2023.05.005)
Supplement: Supplementary Table 2 [file NIHMS1972829-supplement-Supplementary_Table_2.xlsx]

## Sheet: gene list
Supplemental Table 2. Differently expressed gene in the IM AFV group (n=4).
Name	Description	Fold Change	Log Fold Change	p-Value	p-Adj	Average Log2 Expression			Gene Name	W0	W0	W0	W0	W3	W3	W3	W3	W7	W7	W7	W7	W27	W27	W27	W27	W27	W44	W44	W44	W44	W44
ALPK1	alpha-kinase 1	2.60702	1.3824	0.002739	0.036938	6.4458			ALPK1	-0.396144	-1.44641	-1.62826	-0.719554	-0.0698941	-0.529764	0.510676	0.670446	0.178786	-0.0964841	-0.107834	0.631256	0.450686	0.532176	0.285926	-0.140634	0.428096	-0.578434	-0.104214	0.229656	0.0108759	1.88906
ATF2	activating transcription factor 2	1.52824	0.611872	0.003829	0.046268	10.1127			ATF2	-0.284706	-0.633566	-0.704236	-0.282956	0.194414	0.0406136	-0.0421864	-0.111386	0.159414	-0.0503864	0.0857136	0.0686136	-0.0237864	0.283014	0.426314	-0.0456864	-0.157306	-0.804496	0.594414	0.561714	0.906814	-0.180336
BCL2L1	BCL2-like 1	1.67825	0.746956	0.00259	0.036408	7.9026			BCL2L1	-0.362399	-0.379739	-0.782579	-0.831799	0.158351	-0.346829	0.207601	-0.000268636	-0.221959	-0.369769	-0.139019	-0.162659	-0.210859	0.180651	0.266451	0.662341	0.259191	-0.0811186	0.633921	1.00743	0.611771	-0.0987186
C1QBP	complement component 1, q subcomponent binding protein	-1.51432	-0.598671	0.000194	0.010044	9.0096			C1QBP	0.265686	0.403396	0.468986	0.757546	-0.411324	-0.106224	-0.305404	0.132166	-0.0358841	0.00483591	-0.0765341	-0.174114	-0.307114	-0.153204	-0.285424	-0.180894	-0.314064	0.585666	-0.125884	0.164636	-0.208994	-0.0978541
CCL5	chemokine (C-C motif) ligand 5	3.28342	1.7152	0.001446	0.027578	13.0567			CCL5	-0.766905	-1.0055	-1.7495	-1.2306	-0.119005	-0.929005	-0.164805	0.317095	-0.208105	0.164995	0.0777955	-0.448005	-0.467005	0.698095	0.730295	0.466095	-0.309505	0.151895	1.8315	2.0123	1.988	-1.0401
CD84	CD84 molecule	2.0437	1.03118	0.001364	0.027285	10.5612			CD84	-0.210852	-0.577492	-1.31749	-1.20131	0.281748	-0.273852	0.456248	-0.577962	-0.250452	-0.0885523	0.123448	0.0545477	-0.0468523	0.562148	0.521348	0.507148	0.229848	-0.991752	0.884748	1.06375	0.953548	-0.101952
CDH1	cadherin 1, type 1	5.48716	2.45606	0.001604	0.028669	4.5019			CDH1	-1.17111	-1.33264	-0.684413	-1.29355	1.48694	1.15775	-0.867403	1.80695	0.354807	0.241647	-0.00223318	-0.331783	0.0252968	1.23899	1.42618	-0.444713	0.168077	-1.17514	0.176667	-0.262593	0.112267	-0.629963
CXCL2	chemokine (C-X-C motif) ligand 2	4.10582	2.03767	0.000291	0.011779	6.6328			CXCL2	-0.909677	-1.424	-2.47426	-1.02589	0.374433	-0.0345368	-0.316457	1.26958	-0.0907068	0.598433	-0.188827	-0.403767	-0.271007	1.35241	1.09889	0.319223	0.0242532	-1.30603	1.30212	1.47325	1.23192	-0.599387
CXCR3	chemokine (C-X-C motif) receptor 3	-1.68895	-0.75613	0.000355	0.011779	6.7198			CXCR3	0.392352	0.583322	0.190802	0.887102	0.323492	0.162242	-0.162468	-0.545878	0.319782	0.114902	0.282372	0.0352818	-0.470128	0.0882118	0.221342	0.0378318	-0.553398	-0.138228	-0.256948	-0.125008	-0.378648	-1.00833
CXCR4	chemokine (C-X-C motif) receptor 4	-1.81746	-0.861922	0.000736	0.019401	10.2513			CXCR4	0.646233	0.893333	0.993633	0.387933	0.243333	0.238433	-0.0879668	-0.109567	-0.198867	0.0654332	-0.0655668	0.123433	-0.0328668	-0.184967	-0.191667	-0.432527	-0.770257	0.637733	-0.0335668	-1.43765	0.0333332	-0.717367
DDIT3	DNA-damage-inducible transcript 3	3.34921	1.74382	2.72e-05	0.004845	5.8296			DDIT3	-0.726216	-1.58233	-1.16411	-1.38024	0.706734	0.809874	0.264334	1.35839	0.490084	0.799784	0.283894	-0.516516	0.148274	0.708804	0.383214	0.158334	-0.0843364	-0.832986	-0.191666	0.229134	0.193374	-0.0558364
HPGD	hydroxyprostaglandin dehydrogenase 15-(NAD)	5.60316	2.48624	0.00185	0.029807	4.6157			HPGD	-1.2849	-0.809003	-1.00465	-1.69685	0.480057	0.458997	-0.244223	1.52966	0.0315673	0.0637273	-0.116023	-0.506973	-0.535943	1.22474	1.41367	-0.0349427	-0.665613	-0.288933	0.700307	1.12112	0.632347	-0.468123
IFNA4/7/10/17/21		68.6668	6.10154	3.34e-05	0.004845	4.9736			IFNA4/7/10/17/21	-2.42045	-2.38933	-2.06303	-2.22471	2.31477	1.62462	-0.169198	3.66229	-0.802808	1.05371	-0.473958	-0.481578	-0.545958	2.92954	2.71225	-0.524118	-0.303648	-2.78438	-0.143048	1.0111	0.367522	-0.349618
IFNA6	interferon, alpha 6	29.1039	4.86314	1.83e-05	0.004845	6.4665			IFNA6	-2.47276	-2.56029	-2.1636	-3.01716	2.11956	1.8241	-0.308456	3.72498	-0.426936	1.31571	-0.381876	-0.772836	-0.506356	2.84206	2.82486	-0.239406	-0.603896	-3.13976	0.345914	0.933254	0.528074	0.134774
IKBKB	inhibitor of kappa light polypeptide gene enhancer in B-cells, kinase beta	2.03108	1.02225	0.001112	0.025737	8.2069			IKBKB	-0.628152	-0.645292	-0.772712	-0.982222	0.976348	0.904908	0.366228	0.598398	0.151198	0.472548	0.531498	-0.154102	-0.0435218	0.436328	0.543478	0.397208	-0.101082	-1.81598	0.0633282	-0.112512	0.00464818	-0.190542
IKBKE	inhibitor of kappa light polypeptide gene enhancer in B-cells, kinase epsilon	1.71212	0.775785	0.003298	0.041581	7.8128			IKBKE	-0.82856	-0.32963	-0.44276	-0.76925	0.89627	0.73763	0.27017	-0.06337	0.30208	0.21455	0.50668	-0.11389	0.30737	0.4123	0.48368	0.49706	-0.06753	-1.34555	-0.28177	-0.25156	-0.14971	0.01579
IKBKG	inhibitor of kappa light polypeptide gene enhancer in B-cells, kinase gamma	2.45243	1.29421	0.001154	0.025737	8.5772			IKBKG	-0.265365	-1.04652	-1.28293	-1.35259	1.24772	1.25456	0.578205	0.575305	0.032915	0.417535	0.771335	0.007915	0.059875	0.737115	0.771595	0.155905	-0.092575	-1.85194	-0.173775	-0.704305	0.133135	0.026905
IRAK3	interleukin-1 receptor-associated kinase 3	2.6453	1.40343	0.001006	0.024313	5.3207			IRAK3	-0.404907	-0.566427	-1.3226	-1.98678	0.512063	0.213463	0.121203	0.135033	0.786033	0.514043	0.134623	0.241783	0.365743	0.700343	0.607423	-0.508577	-0.370577	-0.0270668	0.509923	-0.214617	0.501623	0.0582432
LAT	linker for activation of T cells	1.5996	0.67771	0.000652	0.018021	10.3711			LAT	-0.37384	-0.4999	-0.35855	-0.93573	0.20575	0.13395	0.18225	-0.44759	-0.34125	-0.44208	-0.18795	0.13735	0.0264495	0.27435	0.28635	0.63655	0.23545	-0.24765	0.52555	0.38435	0.55055	0.25565
MAP1LC3A	microtubule-associated protein 1 light chain 3 alpha	1.93548	0.952694	0.001006	0.024313	5.6579			MAP1LC3A	-0.452617	-0.751647	-0.992387	-0.739037	0.852913	0.613203	0.0921027	0.820893	0.589293	0.492853	0.189723	-0.344797	-0.179587	0.621433	0.511213	0.0431627	-0.122827	-0.505147	-0.448787	0.194403	-0.257837	-0.226517
MAPK13	mitogen-activated protein kinase 13	1.93285	0.950726	0.002372	0.034391	6.4247			MAPK13	-1.18699	-0.215876	-0.656086	-0.894386	0.936984	0.312984	-0.108336	0.380614	0.553514	0.828744	0.288004	-0.181296	0.229074	0.957334	0.580034	-0.177656	-0.152656	-1.00276	-0.272156	0.371034	-0.328626	-0.261496
NAE1	NEDD8 activating enzyme E1 subunit 1	2.01717	1.01233	0.003525	0.043502	8.9943			NAE1	-0.390517	-0.790417	-1.35581	-0.541507	-0.302207	-0.285437	0.132023	0.186643	-0.230727	-0.178147	-0.00766682	0.00657318	-0.318727	0.209113	0.327313	0.128953	-0.0363068	-0.382167	1.32327	1.01707	1.44747	0.0411932
NFAT5	nuclear factor of activated T-cells 5, tonicity-responsive	1.82112	0.864823	0.001321	0.027285	6.7559			NFAT5	-0.502265	-0.452765	-1.23058	-0.631925	0.137375	-0.136875	0.224395	-0.209995	0.598735	0.0339545	0.100275	0.230155	0.599135	0.374055	0.0346945	0.667625	0.117965	-0.780035	-0.202845	0.595635	0.375345	0.0579445
PLCG1	phospholipase C, gamma 1	2.0869	1.06136	0.001933	0.030296	9.341			PLCG1	-0.784616	-0.613756	-0.402506	-1.45768	0.989984	0.668384	0.533484	-0.339676	0.115204	-0.149486	0.100104	0.401494	0.430314	0.460834	0.519944	1.00268	0.405774	-1.7526	-0.0347064	-0.615526	-0.0437364	0.566084
PRKCQ	protein kinase C, theta	1.77418	0.827155	0.002636	0.036408	9.0562			PRKCQ	-0.0719805	-0.54117	-0.76623	-1.37066	0.0608495	-0.16134	0.48518	-0.38981	-0.23903	-0.42259	-0.20433	-0.0960105	0.23122	0.3008	0.13217	0.73907	0.41928	-0.55589	0.82965	0.64253	0.72926	0.24904
RASGRP4	RAS guanyl releasing protein 4	1.96211	0.972406	0.000308	0.011779	6.6979			RASGRP4	-0.144748	-0.744388	-1.36106	-1.04212	0.134792	0.573152	0.551282	0.107352	0.392272	0.107022	0.200292	0.608332	0.288712	0.235612	0.243212	-0.733848	0.0350623	0.180622	0.150572	-0.416798	0.177202	0.457462
RNF31	ring finger protein 31	1.60327	0.681014	4.45e-05	0.005163	8.3601			RNF31	-0.287846	-0.632846	-0.572986	-0.716376	0.633344	0.258904	0.379434	0.0897536	0.312294	-0.185916	0.0781636	-0.0200564	0.350324	0.158394	0.183214	0.236244	0.0761636	-0.475976	-0.0570364	-0.213906	0.0290736	0.377644
SIGIRR	single immunoglobulin and toll-interleukin 1 receptor (TIR) domain	3.27222	1.71027	7.95e-05	0.006585	9.6916			SIGIRR	-0.796003	-1.26179	-1.27318	-1.86585	1.67182	1.14352	0.502617	-0.250513	0.292187	-0.350063	0.211817	0.342717	0.676917	0.683517	0.756617	0.917317	0.435517	-1.35665	0.224337	-1.0519	0.278927	0.0681373
SOD2	superoxide dismutase 2, mitochondrial	2.43839	1.28593	0.002095	0.031158	10.1376			SOD2	-0.462479	-1.08566	-1.08486	-1.06898	-0.713039	-0.404669	0.350731	-0.100769	-0.0936686	-0.250469	0.231331	0.404731	-0.775789	-0.130769	0.0259314	0.508331	0.247631	-0.639069	1.59143	0.708631	1.53563	1.20583
SPIB	Spi-B transcription factor (Spi-1/PU.1 related)	-2.01577	-1.01133	0.004167	0.047832	8.5288			SPIB	0.338597	1.25194	0.0857373	1.4669	0.256827	-0.181063	-0.646333	0.553937	0.565577	0.579967	0.373597	-0.521533	-0.323483	-0.103373	-0.0828327	-0.488583	-0.972653	-0.0430527	-1.06591	0.656507	-0.818383	-0.882383
STAT6	signal transducer and activator of transcription 6, interleukin-4 induced	1.88703	0.916118	0.003109	0.040077	7.9623			STAT6	-0.474964	-0.479104	-0.943134	-0.821034	0.940846	1.11618	0.311276	0.709156	0.715666	0.329186	0.274376	-0.115014	0.280096	0.167676	0.190076	0.487246	0.00364636	-1.03965	-0.546724	-0.350984	-0.498714	-0.256104
TCIRG1	T-cell, immune regulator 1, ATPase, H+ transporting, lysosomal V0 subunit A3	1.76315	0.818156	2.1e-05	0.004845	7.3852			TCIRG1	-0.290692	-0.553022	-0.830792	-1.03642	0.621968	-0.0626418	0.336708	-0.00111182	0.250688	-0.0884418	0.303648	-0.0927318	0.322528	0.267108	0.187728	0.498488	-0.130312	-0.0503218	0.313218	-0.302672	0.000288182	0.336788
ZAP70	zeta-chain (TCR) associated protein kinase 70kDa	2.25992	1.17627	0.000366	0.011779	8.6303			ZAP70	-0.400672	-0.909872	-0.736712	-1.74184	1.03891	0.367208	0.921068	-0.123192	0.00278818	-0.479582	-0.387132	0.0841282	0.569318	0.686928	0.718528	0.827758	0.480238	-0.649242	0.135728	-0.495472	0.125878	-0.0347618
