# Supplementary material for: Hepatitis B vaccine delivered by microneedle patch: Immunogenicity in mice and rhesus macaques
Source: Vaccine. Author manuscript; Available in PMC 2024 Mar 25. (PMC10961677; doi:10.1016/j.vaccine.2023.05.005)
Supplement: Supplementary Table 1 1 [file NIHMS1972829-supplement-Supplementary_Table_1_1.xlsx]

## Sheet: Gene list and heatmap
Supplemental Table 1. Differently expressed gene in the dMNP group (n=12).
Name	Description	Fold Change	Log Fold Change	p-Value	p-Adj	Average Log2 Expression			Gene Name	W0	W0	W0	W0	W0	W0	W0	W0	W0	W0	W0	W0	W0	W3	W3	W3	W3	W3	W3	W3	W3	W3	W3	W3	W3	W3	W7	W7	W7	W7	W7	W7	W7	W7	W7	W7	W7	W7	W27	W27
ACSL1	acyl-CoA synthetase long-chain family member 1	2.06217	1.04416	2.95e-05	0.000185	7.7941			ACSL1	-0.208376	-0.214186	-0.252986	-0.992776	-1.39329	-0.986966	-1.10072	-0.940446	-0.819366	-0.272136	-0.770006	-0.532366	-0.302576	0.048734	0.727504	-0.868976	-0.432386	-0.147746	-0.319156	0.00649403	0.113384	0.166644	-0.109706	-0.154726	0.351924	0.306404	-0.035826	0.742334	0.511874	0.417474	-0.216826	-1.07223	0.599864	1.6939	1.15572	1.45996	-0.108606	1.70739	-0.795146	-0.511416
ACSL4	acyl-CoA synthetase long-chain family member 4	1.78559	0.836401	4.83e-07	8.32e-06	9.2477			ACSL4	-0.816698	-0.363438	-0.609838	-0.652418	-0.529848	-0.638568	-0.506968	-0.756568	-0.653808	-0.522658	-0.710748	-0.420548	-0.427988	-0.295048	0.430592	-0.146768	-0.339148	0.128292	0.0285119	-0.0685481	-0.146868	-0.0398681	-0.528158	-0.631728	0.575832	0.368642	-0.277198	-0.127718	0.00545194	-0.316788	0.715862	-0.321428	0.347682	0.520102	0.747882	0.314192	0.252482	0.286812	0.505702	-0.462948
ACVR1	activin A receptor, type I	2.47005	1.30454	1.2e-08	4.69e-07	8.3743			ACVR1	-0.979808	-0.903548	-0.940108	-1.00056	-0.745818	-0.954768	-0.929598	-1.43508	-0.982368	-0.972628	-1.14552	-0.362318	-0.365088	-0.520108	-0.00567823	-0.412788	-0.438748	0.837252	-0.397698	-0.251778	-0.128018	0.681482	-0.349628	-0.0411482	0.593122	0.390022	-0.733478	-0.304988	-0.324818	-0.0742682	0.213542	-0.996088	-0.239718	1.07555	0.692562	0.811302	1.15605	0.0612418	0.938762	-0.451318
AHR	aryl hydrocarbon receptor	2.20216	1.13892	2.76e-07	5.77e-06	9.1284			AHR	-0.0238469	-0.430727	-0.368327	-0.986487	-1.2099	-0.976807	-1.19722	-0.540147	-1.26121	-0.612817	-0.654467	-1.07726	-1.10473	-0.687317	0.616043	-0.983857	-0.224417	0.197903	0.299393	-0.342267	-0.113587	0.398513	-0.0298269	-0.398787	-0.640777	-0.762127	0.234533	0.0376531	0.841443	0.571533	0.0232231	-1.00524	0.942933	1.22063	0.305223	1.19103	0.399143	1.37533	0.150313	-0.878287
AIF1	allograft inflammatory factor 1	1.59379	0.672462	0.004912	0.013304	9.4505			AIF1	0.236131	0.0667913	0.490461	-1.17782	-1.21265	-1.02845	0.172091	-0.338789	-0.233709	-0.459179	-0.185859	-1.0497	-1.26409	-0.181219	1.56734	-0.680849	-0.231909	0.104751	0.0736413	-0.793869	-0.532409	-0.219209	0.188821	-1.4641	-0.483029	-0.450649	-0.151419	0.227871	0.410111	-0.499209	-1.52185	-0.375629	1.39794	0.591041	0.484781	0.618941	-0.525139	1.43174	-0.612919	0.0436413
ALOX5	arachidonate 5-lipoxygenase	1.94215	0.957655	0.00231	0.006929	5.7388			ALOX5	0.561855	-0.522265	-0.337595	-1.44934	-0.350345	-1.29961	-0.251855	-0.399705	-0.340395	-0.571165	-0.580385	-0.626275	-0.611305	-0.631005	0.469575	0.0425055	-0.523905	1.5408	1.91085	0.587885	-0.459335	-0.0287745	0.138255	-1.00297	-0.0821345	0.440575	-0.232885	-0.435005	0.290985	-0.621435	-0.725405	0.503925	0.0883755	0.149125	0.539345	1.19336	-0.548985	1.09307	0.323735	-1.29605
ALPK1	alpha-kinase 1	2.46159	1.29959	2.39e-10	2.33e-08	6.5564			ALPK1	-1.17326	-0.498541	-0.500671	-1.04453	-1.11901	-0.598721	-1.27801	-1.4132	-0.698541	-1.29358	-1.05692	-0.539421	-0.402411	0.432769	0.841029	0.0651485	-0.326831	0.850329	1.76817	0.185349	0.511589	0.588589	0.642609	0.179449	-0.390701	-0.609661	-0.0363915	0.463629	0.236609	-0.0605015	-0.100761	0.342389	0.424599	-0.217351	0.606289	0.662079	0.0663985	0.924999	0.613969	-0.382451
AP1S2	adaptor-related protein complex 1, sigma 2 subunit	2.10596	1.07448	4.1e-07	7.27e-06	12.8696			AMICA1	0.476648	-0.309722	0.187358	-1.1728	-1.28664	-1.05801	-0.934702	-0.313742	-0.416582	-0.0916519	-0.434562	-0.446942	-0.547232	-0.0362119	0.361808	-1.08741	0.0244581	0.365068	0.132178	-0.665322	-0.666252	-0.229862	-0.371892	-0.697872	0.0627581	-0.110412	-0.430412	0.299228	0.535738	0.0732881	-0.815192	-1.71619	0.367438	1.08993	0.952198	1.21103	-0.203362	1.86823	-0.309592	-0.257652
APP	amyloid beta (A4) precursor protein	1.58351	0.663123	0.000136	0.000654	9.1225			AP1S2	-0.872535	-0.279735	-0.714035	-0.740335	-0.869535	-0.723335	-0.531935	-1.43234	-0.903535	-0.822135	-0.910735	-0.394835	-0.479235	-0.630435	0.0763645	-0.278735	-0.124335	0.588565	-0.538635	0.148565	0.0870645	1.04236	-0.270535	-0.258535	0.704465	0.599665	-0.265535	-0.370435	-0.446235	-0.314835	0.226965	-0.811435	0.211365	0.894965	0.801065	0.531965	1.36826	-0.122935	0.632865	-0.559535
ATF4	activating transcription factor 4	1.73192	0.792372	1.95e-09	1.04e-07	12.3433			APP	-0.218795	-0.406105	-0.423595	-0.0352455	-0.646565	0.0658045	-0.781385	-1.16075	-1.15205	-0.386365	-0.154425	-0.507455	-0.353265	-0.651585	0.0175745	-0.248245	-0.370015	0.0229245	-0.161065	0.0841245	0.156985	0.404415	-0.560375	-0.281735	0.452125	0.456505	-0.765435	-0.525905	0.120695	-0.0565155	0.515825	-0.432295	0.0762545	0.939435	0.754425	0.757045	0.541125	0.354375	0.421925	-0.765175
ATG10	autophagy related 10	1.86518	0.899317	2.15e-06	2.73e-05	5.8818			ATF4	-0.557298	-0.827598	-0.510298	-0.656798	-0.652298	-0.673798	-0.624198	-1.0053	-0.555698	-0.339298	-0.412598	-0.411298	-0.455998	-0.476398	-0.160198	-0.406398	-0.333198	-0.0530984	-0.322598	-0.125198	-0.137998	-0.0978984	-0.356298	-0.0863984	0.198302	0.136302	-0.267798	-0.222598	0.107302	0.0663016	0.352302	-0.536298	-0.0286984	0.646202	0.319402	0.419702	0.288102	0.0626016	0.628802	0.220902
BCL2	B-cell CLL/lymphoma 2	1.50882	0.593418	0.009248	0.022731	8.8898			ATG10	-0.498736	-0.442926	-0.507616	-0.703436	-0.518486	-0.870766	-0.287986	-0.589296	-0.898486	-0.681796	-0.755856	-0.469766	-0.223846	-0.214626	0.0749842	-0.124006	-0.0337358	1.31974	1.82972	0.444834	0.582044	-0.171826	-0.0298858	0.565854	0.0285642	0.169204	0.0809142	0.175304	-0.490966	-0.431066	-0.106616	-0.257256	0.208354	-0.127786	0.396294	0.350964	-0.554536	0.365054	0.180684	-0.0829658
BCL2L1	BCL2-like 1	1.5241	0.607957	0.000274	0.001181	7.9073			BCL2	-0.515317	-0.241447	-0.207337	0.0154326	-0.793297	0.0420826	-0.466687	-0.723867	-0.794947	-1.00669	-0.240267	0.321013	0.133833	0.406753	0.229283	-0.0375674	0.680473	0.883313	1.54719	1.76879	1.84009	1.02821	0.613073	0.257153	-0.289747	-0.334297	-0.596907	-0.457917	-0.345127	0.179873	-0.896167	-0.630797	-0.165407	-0.567587	0.0629226	0.180633	0.242973	0.548073	0.221623	-0.631507
BCR	breakpoint cluster region	1.80248	0.849982	1.92e-05	0.000131	8.3317			BCL2L1	-0.61882	-0.44918	-0.38446	-0.30127	-0.22201	-0.46811	-0.55854	-0.45801	-0.4275	-0.84154	-0.60411	0.0947602	-0.10842	-0.49284	0.00152016	-0.29882	-0.28474	0.33383	0.71681	0.31556	0.17953	0.70606	-0.0744398	-0.43699	0.59582	0.49228	-0.92406	-0.64532	-0.45587	-0.65243	0.11001	-0.86348	-0.27277	0.36335	0.44739	0.36427	0.0816102	-0.35553	0.99075	-0.50849
BNIP3	BCL2/adenovirus E1B 19kDa interacting protein 3	1.64083	0.71443	0.000919	0.003161	5.8707			BCR	-0.721311	-0.560591	-0.332251	-0.627231	-0.452521	-0.748841	-0.360331	-1.55204	-1.17842	-1.55742	-0.572401	-0.0329108	0.380739	-0.301921	0.00758919	0.223319	0.184349	0.167559	0.713859	-0.163731	-0.0770508	0.347939	0.331219	-0.781441	0.895969	0.828349	-0.353571	-0.826281	-0.0701108	-0.678301	0.495739	-0.269201	-0.219141	0.474009	0.564909	0.452339	0.293729	-0.189281	1.09443	-0.544141
CARD11	caspase recruitment domain family, member 11	1.70659	0.771113	0.000648	0.002355	8.9444			BNIP3	-0.255461	-0.511261	-0.224431	-1.52883	-0.386081	-1.02631	-0.762311	-0.650941	-0.498331	0.376619	-0.0544415	-0.315701	-0.591251	0.274519	-0.283861	0.204289	0.0513685	1.68448	1.48517	-0.0135415	0.234689	-0.300901	0.0552185	1.32903	0.0396685	0.0759685	-0.513701	-0.486781	-0.149711	1.07849	-0.132991	-0.0577115	-0.321111	-0.286601	-0.177571	0.227419	-0.543431	-0.251871	0.264549	-0.189211
CARD17	caspase recruitment domain family, member 17	2.37929	1.25053	9.79e-05	0.000507	6.7613			CARD11	-0.9763	-0.75822	-0.83045	0.00804016	-0.80288	-0.0725898	-0.24797	-0.98264	-1.1054	-1.12243	-0.59131	0.31111	0.28621	0.37287	-0.15586	0.81495	0.59245	0.89142	1.16014	1.44844	1.41484	0.60322	0.9604	0.29542	0.21152	0.0423602	0.67701	-0.44343	0.0280302	-0.39138	-0.44612	0.29561	-0.14911	-0.65633	0.43207	0.11606	0.17334	0.40242	1.04808	-0.47306
CASP3	caspase 3, apoptosis-related cysteine peptidase	2.33158	1.22131	4.21e-06	4.15e-05	10.6156			CARD17	-0.548094	-0.485854	-1.16076	-2.09743	-1.55838	-1.88769	-1.58245	-2.07753	0.0585956	-0.110554	-1.02863	0.225716	0.553846	0.248336	1.33852	-0.410604	-0.857314	1.90702	2.30815	0.150366	0.773006	0.363786	-0.203044	0.640136	0.587256	0.631696	-0.883394	0.622686	0.871016	0.532406	-0.642094	-1.20539	1.05685	-0.234624	1.9763	0.614226	-0.160034	1.47499	-0.723834	-1.0555
CCL24	chemokine (C-C motif) ligand 24	1.922	0.942605	0.002379	0.007056	4.4351			CASP3	-1.27163	-0.714877	-0.915327	-0.696227	-1.11356	-0.686267	-0.879237	-1.31565	-1.43394	-1.13918	-0.983227	0.174443	0.124443	-0.897727	0.317443	-0.593657	-0.552857	0.297243	-0.00605677	0.186843	0.230943	0.162143	-0.498457	-0.512557	1.39594	1.40684	-0.423457	-0.511757	-0.332957	-0.366457	0.671543	-0.839817	0.289443	1.25024	1.49224	0.165443	0.863343	-0.531357	0.0918432	-0.950947
CCL5	chemokine (C-C motif) ligand 5	2.3172	1.21238	1.06e-05	8.3e-05	13.0091			CCL24	-0.505717	-0.716077	-0.981437	-0.200107	-0.381077	-1.20539	-0.0047471	-1.16641	-0.200207	-0.726907	-0.376237	-0.0230271	0.259423	0.469153	0.0362929	0.561923	-0.512997	1.24041	1.51092	0.891573	1.19228	-0.779537	0.713243	0.143173	0.428003	-0.0029671	-0.601627	0.597383	-0.781187	-0.569287	-0.137927	0.155533	0.462453	-0.266007	-0.0500571	-0.336947	-1.0818	0.368193	-0.230557	0.118663
CCR1	chemokine (C-C motif) receptor 1	1.84894	0.886696	0.012216	0.028246	6.5888			CCL5	-0.972789	-0.504089	-1.00249	-0.866989	-0.0437887	-0.732589	-0.907189	-1.07819	-1.01669	-1.41219	-1.90479	-0.0409887	-0.0849887	-0.653589	0.332611	0.0993113	-0.413889	0.437211	-0.452189	0.258811	0.521111	0.967011	-0.993189	-0.327089	1.09341	1.26311	-1.43289	-0.771189	-0.996189	-0.668489	0.0173113	-1.19189	0.0979113	1.06961	1.08311	-0.0897887	1.35121	-0.755889	1.49971	-0.470889
CCR8	chemokine (C-C motif) receptor 8	2.38158	1.25192	0.000275	0.001181	5.0874			CCR1	0.617891	0.130191	0.0908915	-1.27292	-1.92909	-1.07371	-0.612509	-0.394139	0.350931	-0.0862185	-0.899919	-0.386679	-0.823919	-0.0565485	0.935681	-1.67427	-0.613619	1.62273	1.11055	-0.262159	0.185391	0.421581	-0.0940385	-0.0105585	0.344661	0.264761	0.139461	0.516411	0.0478015	-0.257359	-1.45516	-2.80555	0.630641	0.972581	1.20479	0.904621	0.0760615	1.86062	-0.799319	-1.54203
CD163	CD163 molecule	2.12669	1.08861	0.000587	0.002175	9.0534			CCR8	-1.22212	-0.648464	-1.27114	-0.160504	-1.09748	-0.950764	-0.545994	0.0293156	-0.688984	-0.571824	-0.135424	-0.938334	-0.191224	-0.183124	-1.13055	-0.306084	-0.239274	1.98868	2.28396	0.876726	1.46057	0.327186	-0.114114	1.39038	0.190756	0.666686	-0.861584	-0.0548944	-0.0708944	-0.154454	0.0462956	-1.30409	-0.675254	-1.04381	0.153276	0.574676	0.480936	-0.535624	-0.297864	0.235056
CD36	CD36 molecule (thrombospondin receptor)	4.00563	2.00203	6.28e-06	5.68e-05	5.3038			CD163	0.526109	-0.234481	-0.0364013	-0.839361	-1.82945	-0.937981	-1.24453	-1.16802	-0.377541	-0.554041	-0.943901	-0.292591	-0.363391	0.130639	1.21241	-0.940891	-0.639441	0.804809	0.239079	-0.296731	-0.308561	0.272419	-0.0570513	-1.19256	0.197439	0.182409	0.218869	1.07971	0.843009	0.158189	-1.39867	-1.57895	1.04431	1.63341	1.76111	1.65501	-0.320091	2.58231	-0.699101	-1.08961
CD40LG	CD40 ligand	1.50647	0.591169	0.000267	0.001167	8.1277			CD36	0.251724	-0.424366	-0.850186	-0.769296	-1.77339	-1.43028	-1.34743	-0.549726	-1.39089	-0.595656	-0.936856	-2.01731	-2.93126	-0.800136	0.450484	-0.119196	-1.05982	2.61044	2.28107	1.43786	1.13088	0.295134	-0.197326	1.28823	-0.762676	-0.219636	0.0214742	0.0405842	0.840384	0.278174	-0.0326658	-0.646096	0.901824	0.994524	-0.918806	1.63706	0.412024	1.14098	0.222624	-1.50498
CD6	CD6 molecule	1.51804	0.602213	0.000756	0.002665	6.6853			CD40LG	0.0396735	-0.809646	-0.276826	-1.1013	-0.217866	-1.01534	-0.559846	-0.274036	-0.775106	-0.430816	-0.0306965	-0.192056	-0.00691645	-0.337106	-0.344026	-0.467706	0.311674	0.533314	0.0199635	-0.401096	-0.692966	0.257884	-0.422136	0.155284	0.805794	0.919144	-0.999606	-0.437496	0.0317335	0.0111335	0.220104	-0.952106	-0.432646	0.0711435	0.688394	0.661214	0.505714	-0.421376	0.398774	-0.100006
CD79A	CD79a molecule, immunoglobulin-associated alpha	-1.80203	-0.849625	0.000353	0.001432	9.9404			CD6	-0.09958	-0.71391	-0.09649	-1.19657	-0.06739	-1.02933	-1.01617	0.19219	-0.29986	-0.13163	-0.04148	-0.68827	-0.5848	0.33441	-0.20194	0.15301	0.23679	0.57516	1.47128	-0.005	-0.05793	0.28104	0.02025	0.33207	0.12888	0.12929	-0.9211	-0.11849	-0.1476	0.33508	0.22236	-0.25818	-0.24934	-0.2432	-0.06323	0.63074	-0.3979	0.21559	0.20573	0.38969
CD84	CD84 molecule	1.66735	0.737558	4.26e-06	4.15e-05	10.4469			CD79A	0.0276503	0.31229	0.53479	1.54469	0.0697903	1.53519	1.45339	0.34699	0.94469	0.50169	1.21949	0.64239	0.59839	0.33519	-0.19849	1.00369	0.0912903	-0.89753	-0.59229	0.27699	0.69499	-0.97406	1.13939	0.0820903	-0.22265	-0.12334	1.15279	0.14099	0.58799	-0.0501197	0.0422603	1.43469	0.12319	0.13359	-0.4903	-0.55044	-0.63958	-0.43447	1.04219	-0.43245
CDH1	cadherin 1, type 1	3.70633	1.88999	0.000261	0.001147	4.6984			CD84	-0.369508	-0.177808	-0.363908	-0.378008	-0.523058	-0.340708	-0.460738	-0.758678	-1.28033	-1.3464	-0.963378	-0.111008	-0.140608	-0.169208	0.121792	-0.107108	-0.261808	0.549092	0.821092	-0.171208	-0.00120774	0.763292	-0.269208	-0.559248	-0.0231077	-0.0132077	-0.858548	-0.319708	-0.599418	-0.373508	0.292592	-0.650538	-0.132708	0.245092	0.190592	0.849592	0.664092	0.382292	0.552092	-0.281708
CSF2RA	colony stimulating factor 2 receptor, alpha, low-affinity (granulocyte-macrophage)	1.82075	0.864529	0.001686	0.005246	7.4805			CDH1	-0.248155	-1.48184	-1.05206	-1.35647	-0.413025	-1.00921	-0.589945	-1.5292	-0.019865	-0.597855	-0.387965	-0.063895	-0.325775	0.161485	-0.004575	0.683325	-0.454335	3.1277	3.30819	1.26574	1.44358	0.344225	0.365085	1.71863	0.781405	0.096335	-0.777435	-0.436405	-0.349315	-1.31798	0.315015	0.709405	0.330425	-0.160045	-0.383715	-1.12377	-0.245525	-0.079505	0.506175	-1.44006
CSF2RB	colony stimulating factor 2 receptor, beta, low-affinity (granulocyte-macrophage)	1.51449	0.598836	0.010847	0.025901	8.1413			CSF2RA	0.215336	-0.197894	0.289916	-1.07559	-1.18186	-1.22842	-0.848524	-0.273214	-0.0129544	-0.405994	-0.162904	-1.05348	-1.04182	0.237326	0.815316	-1.02405	-0.186844	0.750816	0.859796	-0.738794	-0.573014	0.0966756	-0.223044	-0.683804	-0.415774	-0.463414	-0.0323244	0.688346	0.915516	-0.320514	-0.677804	-2.1529	0.571616	1.37742	0.556616	1.18948	-0.101664	2.25258	-0.287274	-0.491804
CSF3R	colony stimulating factor 3 receptor (granulocyte)	4.4514	2.15426	4.49e-05	0.000268	5.2953			CSF2RB	-0.13558	-0.20598	-0.0479297	0.1844	-1.15964	0.11077	-0.81566	-0.47572	-0.49499	-0.83321	0.0527103	-0.30297	-0.30929	-0.0671397	0.74061	-0.27529	-0.58694	0.54855	0.14304	0.18536	0.57353	-0.1201	-0.52234	-0.64877	0.00472032	-0.36679	-0.25799	0.0721103	0.67679	-0.3015	-0.6071	-0.23564	0.51874	0.95457	0.96255	0.80178	-0.5239	1.65111	0.31116	-0.70581
CTLA4	cytotoxic T-lymphocyte-associated protein 4	1.56067	0.64217	0.000307	0.001302	7.4098			CSF3R	-0.217108	-0.576328	-0.791068	-1.85391	-2.06445	-1.6062	-1.18693	-1.84608	-0.534388	-0.832268	-1.04384	-0.00880839	0.247172	0.0880616	0.898512	-1.14632	0.0597116	1.66704	-0.391148	0.719382	0.225112	0.747242	0.0456416	-0.610158	0.705252	0.458712	-0.417478	-0.365958	-0.200868	-0.464308	-1.71807	-1.92711	1.01723	0.397302	1.60427	1.12473	0.133242	2.7406	-0.768878	-0.638498
CXCL2	chemokine (C-X-C motif) ligand 2	5.88034	2.5559	7.49e-11	1.42e-08	6.3843			CTLA4	-0.0970966	-0.385937	-0.112457	-0.544347	-0.309497	-0.633197	-1.16388	-0.273217	-0.279607	-0.275347	-0.333867	-0.841227	-0.452257	-0.321137	-0.856617	0.607113	0.385123	0.308343	0.673723	1.27832	1.185	0.679743	-0.346357	0.222913	0.416763	-0.0845966	-0.991377	-0.775877	-0.277857	0.311613	0.383793	-0.511057	-0.838487	1.2538	0.582913	0.797773	0.306063	0.738303	0.341633	-0.610937
CXCL3	chemokine (C-X-C motif) ligand 3	5.54651	2.47158	1.21e-10	1.42e-08	7.3237			CXCL2	-2.02425	-1.13801	-1.73797	-1.89553	-1.42755	-1.56959	-1.64358	-2.77454	-1.43568	-1.58862	-1.50827	-0.407407	-0.619357	-0.969827	0.399403	-0.00257694	-0.614177	2.62466	2.85873	1.66729	1.68368	0.700143	-0.411007	1.00136	0.353303	0.716243	-1.69282	-0.279027	-0.240037	-0.933497	0.698003	-0.485517	0.208423	1.05784	0.237813	0.0358131	1.05042	-0.294097	0.614693	-0.830507
CXCL5	chemokine (C-X-C motif) ligand 5	2.82868	1.50013	0.001104	0.003692	4.8525			CXCL3	-2.70848	-0.714918	-2.06274	-1.18929	-0.705828	-1.32585	-1.7299	-2.71402	-1.42893	-2.12371	-1.92928	-1.10432	-1.1438	-1.05451	0.425632	-0.336778	-0.494758	1.42215	1.36951	0.931032	0.972012	0.697462	-1.30469	0.154002	1.31194	1.26103	-1.40282	-0.534538	-0.477198	-1.25035	1.46985	-1.05935	0.214902	0.787852	0.958992	-0.501238	1.66306	-1.33143	0.875152	-0.202948
CXCL8	chemokine (C-X-C motif) ligand 8	5.45444	2.44743	5.8e-08	1.61e-06	8.3621			CXCL5	-0.53975	-0.36293	-0.45127	-0.10846	-0.62156	-0.97889	-0.89604	-0.24273	-0.56098	-0.23738	-0.66235	-0.63303	-0.47987	0.0517897	-0.89564	0.61849	-0.25229	2.86569	3.65777	1.55221	1.35988	0.59452	0.37605	1.88335	0.35167	-0.32079	-0.49543	0.49197	-0.23332	-0.85541	0.22232	-0.0102903	-0.64679	0.12398	-0.68981	-0.81844	-0.60608	-0.60557	0.0525197	-1.24623
CXCR1	chemokine (C-X-C motif) receptor 1	2.07039	1.0499	0.014726	0.03339	4.47			CXCL8	-2.26976	-0.829657	-1.62832	-1.59871	-1.33178	-1.87498	-2.20055	-3.54084	-2.26325	-0.892337	-2.17197	-0.117117	0.0273226	-2.10991	1.00008	-0.592467	-0.121667	0.652573	0.578783	1.53613	1.61529	-0.530437	-1.40051	-0.651357	1.90702	1.92092	-1.15357	-1.47333	-0.678427	0.119843	1.0761	-1.44952	1.02273	3.34232	1.89042	0.392423	0.783783	0.451983	0.627103	-1.69284
CYSTM1	cysteine-rich transmembrane module containing 1	1.5418	0.624613	0.004647	0.012702	6.0575			CXCR1	-0.206173	-0.253453	-0.123233	0.0187673	-0.852053	-0.716693	-0.776583	-0.584603	0.0752573	-0.513853	-0.218463	-0.250543	-0.927453	0.197237	-0.150583	-0.0579127	-0.346243	1.51588	2.07469	0.856697	0.993907	-0.0554127	0.134047	0.537147	0.808157	0.324727	-0.244183	0.404967	-0.748953	-0.352623	-0.0732627	-0.812223	-0.157393	0.814587	-0.0849327	0.314067	-0.754103	0.148887	-0.265433	-0.501173
DDIT3	DNA-damage-inducible transcript 3	3.12371	1.64326	1.19e-08	4.69e-07	5.7983			CYSTM1	-0.818799	-0.471759	-0.411209	0.0316315	-0.745689	-0.141289	-0.226619	-0.587179	0.133441	-0.261859	-0.303499	-0.423039	-0.475459	-0.525229	-0.0172685	0.229021	-0.228519	1.57405	1.45967	1.05343	1.15483	-0.321029	0.171001	0.614741	0.805591	0.267701	0.283761	-0.0250285	-0.0544485	-0.0921685	-0.685049	-0.0518385	-0.0928485	0.170471	-0.0424185	0.324431	-0.730209	-0.143189	0.356491	-0.236269
DYSF	dysferlin	2.93012	1.55096	0.001876	0.005745	5.1568			DDIT3	-1.26323	-1.16678	-1.10764	-0.906235	-0.945955	-0.813735	-1.10494	-1.79267	-0.959375	-1.28278	-0.639935	-0.298795	-0.296465	0.148975	-0.303095	0.198685	0.529755	1.80318	1.93727	1.3357	1.73594	0.616225	-0.0788345	1.09073	0.287155	0.148365	0.101225	-0.536375	-0.729395	-0.417955	-0.475625	-0.278095	-0.123185	-0.432845	0.498175	-0.442385	0.302195	1.01931	0.239095	-0.475905
ENTPD1	ectonucleoside triphosphate diphosphohydrolase 1	1.55856	0.640211	0.003936	0.011122	8.5435			DYSF	-1.58102	-0.480812	-0.986902	-1.37428	-0.626302	-0.882652	-1.46337	-0.707492	0.215638	0.0749877	-0.536022	0.129778	0.122718	0.346948	0.850688	-1.42277	-0.801702	1.00417	1.8498	0.321908	-0.0888123	-0.0723523	-0.493842	0.0786277	1.70634	1.39875	-0.323292	1.12626	-0.222752	-0.257002	-1.27463	-2.15109	0.840318	0.334258	2.52247	-0.189862	-1.2185	1.81002	-1.04533	-0.550532
F5	coagulation factor V (proaccelerin, labile factor)	2.65559	1.40903	1.78e-05	0.000124	6.4003			ENTPD1	0.331944	-0.208056	0.160774	-0.397946	-1.62936	-0.418986	-0.949666	-0.210166	-0.432846	-0.284576	-0.605506	-0.444946	-0.258036	-0.393646	0.717954	-0.922006	-0.392596	0.832434	0.678364	0.0970444	0.242294	-0.137176	-0.431696	-0.610396	-0.161046	-0.0921956	-0.591106	0.208414	0.476294	-0.199656	-0.815296	-1.24717	0.425234	0.957984	0.752994	0.919814	-0.283326	1.83148	-0.617876	-0.694796
FCAR	Fc fragment of IgA receptor	3.46602	1.79328	2.27e-05	0.000148	8.23			F5	-0.672536	-1.59881	-1.54454	-0.636916	0.095954	-0.350396	-0.858906	-1.2836	-0.902356	-0.884736	-1.08989	-0.550806	-0.568266	-0.733076	-0.107866	0.606724	-0.893226	0.057634	-0.539156	0.00438403	0.120174	0.014274	-0.796266	-0.456366	0.462814	0.546414	-1.86638	-0.181396	-0.357336	-0.226356	0.473234	-0.052226	0.149334	1.82408	0.131594	1.05081	0.421784	-0.918926	1.69907	-0.226376
FCGR1A/B		1.77055	0.824197	0.01693	0.037375	5.3249			FCAR	-0.0827219	-1.05156	-0.782812	-0.476292	-2.72227	-0.378242	-1.51278	-2.02272	-0.514852	-1.02197	-1.07161	-0.661432	-0.213562	-0.0663819	1.36102	-1.42563	-0.978792	0.946298	0.726278	1.45421	1.47266	-0.374022	-0.0765219	-0.610712	0.405678	0.377758	0.504328	0.771038	0.821108	1.1383	-0.605772	-2.35927	1.10494	3.00109	1.48723	1.27679	-0.678442	2.12299	-1.03678	-1.70322
FCGR2A	Fc fragment of IgG, low affinity IIa, receptor (CD32)	2.4509	1.29331	7.19e-05	0.0004	6.3834			FCGR1A/B	-0.012221	0.087979	-0.252361	-0.035491	-0.585021	-0.773291	-0.838001	-0.319271	0.789669	-0.446811	-2.07342	-0.797381	-1.95234	0.178779	0.239569	-0.453441	-0.817871	1.09904	1.72063	0.079739	0.665019	-0.369811	0.051679	0.225329	0.090709	0.823409	-0.736571	0.171499	-0.448631	-0.681511	-1.31155	-0.603051	-0.175851	1.00066	0.857619	0.459109	-0.691521	1.32635	-0.313031	-0.718701
FOXP3	forkhead box P3	2.29603	1.19914	4.25e-06	4.15e-05	5.2162			FCGR2A	-0.277098	-0.197218	-0.607778	-1.12089	-0.703158	-1.29566	-0.763978	-1.8121	0.126542	-0.792528	-1.1021	-0.698268	-0.425808	-0.314058	1.20905	-0.386338	-1.11077	0.777572	1.01834	-1.05669	0.137102	0.171682	-0.214548	-0.981958	0.617242	0.982882	-0.549888	0.0765416	-0.646038	-0.534828	-0.138658	-1.09758	0.890052	1.1315	0.429542	1.13374	0.484512	0.345922	0.247452	-1.58449
FPR2	formyl peptide receptor 2	1.88119	0.911646	0.020005	0.042556	5.4848			FOXP3	-0.903488	-0.497178	-0.762538	-1.51173	-0.685738	-1.52705	-0.475508	-0.532468	-0.303238	-0.650028	-0.964688	0.102762	-0.384178	0.00120226	-0.442238	0.00321226	0.0278323	1.33901	2.09239	1.06983	0.925752	0.621572	0.530782	1.03667	0.199442	0.215932	-0.923298	-0.649378	0.0677623	0.0646523	-0.404458	0.191572	0.195922	-0.725178	0.134082	0.767782	0.111102	0.466792	0.236272	-0.0597777
GAB2	GRB2-associated binding protein 2	3.06741	1.61702	2.8e-06	3.15e-05	5.3258			FPR2	0.278559	0.979629	-0.0571506	-1.49083	-2.36939	-2.16763	-0.412911	-1.12301	-0.279061	-1.02173	-0.0903406	-0.372301	0.245329	-0.267411	0.998559	-0.657711	-0.492321	2.0704	1.97579	0.479289	0.583139	0.755719	0.464989	0.522309	0.680849	0.921319	-0.0663806	-0.0249106	0.477219	0.0110494	-0.785541	-1.47914	0.878399	0.944809	1.18034	0.871139	0.210879	2.01447	-1.28027	-0.827961
GADD45B	growth arrest and DNA-damage-inducible, beta	1.69329	0.759828	0.009754	0.023875	7.6702			GAB2	-0.832538	-0.939378	-0.872158	-0.621348	-1.54744	-0.810698	-1.01576	-0.642088	-1.27535	-1.09407	-0.373868	-0.591818	-0.198338	-0.180568	0.560612	-0.411258	-0.368098	0.660032	0.950352	0.0788521	0.664132	0.629302	-0.0973079	-0.238528	-0.121688	-0.453118	-0.244418	0.274942	0.221172	-0.179898	-0.748538	-0.668068	0.388862	0.958742	1.00675	0.724502	0.0014821	2.01352	-0.263298	-0.482548
GCA	grancalcin, EF-hand calcium binding protein	3.17004	1.6645	4.43e-05	0.000267	6.7928			GADD45B	-0.577891	-0.205771	-0.684061	0.235029	-0.481541	0.252989	-0.607591	-0.546851	0.201599	-0.586981	-0.602791	-0.485551	-0.516261	-0.891501	-0.756981	-0.745081	-0.618831	-0.707821	-0.394041	0.344519	0.359269	-0.375241	-0.780791	-1.10588	-0.714001	-0.723511	-0.410471	-0.507031	-0.347931	-0.787331	-0.729181	-0.785401	0.310749	-0.693771	-0.346571	-0.579921	-0.554411	-0.127081	1.11553	0.616499
GK	glycerol kinase	2.47985	1.31025	4.72e-10	3.45e-08	7.0929			GCA	-0.456253	-0.0423232	-0.0484832	-0.815323	-1.6185	-0.948393	-1.75839	-1.84604	-1.61681	-1.91469	-1.24362	0.0229868	0.134367	-0.824433	0.0100968	-0.365803	0.0927568	1.36812	1.07921	0.978647	0.992997	0.249777	-0.364363	-0.0820932	1.91828	1.73885	-0.359433	0.300547	-0.236603	-0.353533	-0.893603	-1.34657	0.0874568	2.47255	1.26061	1.30141	-0.224503	2.55644	-0.500803	-1.40897
GPX7	glutathione peroxidase 7	1.64083	0.714426	0.000679	0.002428	6.1481			GK	-1.24417	-0.641195	-1.16123	-0.777015	-1.27707	-0.885925	-0.751845	-1.4092	-0.747005	-1.04489	-0.768165	-0.471395	-0.530505	-0.267285	0.499485	0.0102947	-0.302935	0.224125	0.971745	0.311745	0.508455	0.562635	0.385565	-0.260895	0.0130247	0.161205	-0.130175	-0.0236053	-0.0565453	-0.371505	0.285635	-0.418875	0.282665	0.439565	0.757785	0.345845	0.194485	1.07773	0.681475	-0.607555
GUCY1A3	guanylate cyclase 1, soluble, alpha 3	2.57651	1.36542	8.33e-07	1.17e-05	5.6083			GPX7	-0.909377	-0.539257	-0.372507	-0.526077	-0.109837	-1.19045	-0.935327	-1.00493	-0.407307	-0.250067	-0.866827	0.263983	0.491293	-0.334037	-0.539187	0.170863	-0.208067	1.15035	1.12808	0.736583	0.759403	-0.411607	0.362823	-0.292977	0.874213	0.762093	-0.314617	0.348343	-0.638567	-0.166797	-0.429457	0.694083	0.357143	-1.07211	0.0540927	-0.233647	-0.280217	0.454283	-0.110657	0.0431027
GUCY1B3	guanylate cyclase 1, soluble, beta 3	1.8082	0.854555	3.25e-06	3.46e-05	7.8656			GUCY1A3	-0.447588	-0.767288	-0.604448	-0.788348	-1.21986	-0.855018	-1.36237	-1.03704	-0.769338	-1.09275	-0.584198	-0.736788	0.0122216	-0.289018	-0.0214284	-0.459268	-0.101238	1.83274	1.9898	0.455342	0.533652	0.391222	-0.589238	0.678922	0.254802	0.145762	-0.916848	0.0897616	0.176852	-0.180608	0.148302	-0.280698	-0.295718	0.545682	0.0848616	0.610142	0.204432	0.358482	-0.0462084	-0.524028
HAVCR2	hepatitis A virus cellular receptor 2	1.59955	0.67767	0.011209	0.026631	5.2774			GUCY1B3	-1.02518	-0.357563	-0.164053	-1.0182	-0.634733	-0.867733	-0.619703	-0.775913	-0.203133	-0.463953	-0.841533	-0.373183	-0.426953	-0.596393	0.486777	0.136387	-0.628843	0.953917	1.13599	0.0592968	0.454237	0.507347	-0.880793	0.352047	-0.309513	-0.218493	-1.16179	-0.736933	0.0612868	0.0997068	-0.304353	0.456807	-0.141233	0.249877	-0.0850032	-0.0336632	0.587207	-0.393323	0.321907	0.237017
HK3	hexokinase 3 (white cell)	2.47552	1.30773	0.000117	0.000585	5.5132			HAVCR2	-1.22776	-0.516601	-0.0461806	-0.836001	-0.103131	-0.621461	-0.0986306	-1.2152	0.913509	-0.662361	-0.656701	-0.0580106	-0.817391	0.513149	-0.625471	0.407639	-0.185421	1.92414	1.84308	1.00859	1.09717	0.0352394	0.0270194	0.904169	0.138199	-0.129101	-0.196041	0.323319	-0.623531	-0.594501	0.0197294	-0.435271	0.272179	-0.169751	-0.155431	-0.615391	0.0758594	-0.260031	0.0970294	0.276319
HLX	H2.0-like homeobox	2.28319	1.19105	0.000217	0.000973	6.271			HK3	-0.681076	-0.794136	-0.822466	-0.621056	-1.52327	-0.528556	-0.772466	-0.903426	-0.564566	-0.717506	-0.802216	-0.0421858	0.0293642	0.154054	0.426384	0.244674	-0.212546	1.10345	1.99008	0.928994	0.830434	0.571254	-0.406636	-0.143466	-0.650056	-0.244526	-0.772796	-0.815096	-0.122286	-0.830216	-1.43838	0.208724	0.201524	0.115364	1.22103	-0.00783581	-1.26678	2.03859	-0.0232158	-0.288016
IFI44	interferon-induced protein 44	1.77793	0.830202	0.004462	0.012429	7.1045			HLX	0.15718	-0.55199	-0.19844	-0.9551	-1.06813	-0.97521	-0.99266	-1.20877	-0.45115	-0.49673	-0.96061	-0.63654	-0.11706	-0.20171	0.39153	-0.53702	-0.44202	1.25249	0.67501	-0.47041	0.0725795	0.14355	-0.36931	-0.58582	0.27016	0.52369	0.22067	-0.23853	0.48243	-0.54959	-0.99983	-0.82477	0.46304	0.99962	1.07927	1.22839	-0.18591	2.18763	-0.25911	-1.26268
IFNA4/7/10/17/21		52.0256	5.70115	2.01e-13	5.89e-11	5.3635			IFI44	-0.144077	0.199493	-0.480907	-0.503847	-0.779617	-0.343387	-0.826137	-0.504277	0.0101127	-0.501477	-0.751437	-0.370487	-0.409967	-0.463277	1.98161	-0.902347	-0.684137	-0.400407	-0.00234726	-0.192857	-0.330267	0.856263	0.0438527	-0.817267	0.0805427	-0.194307	-0.779167	-0.345027	0.105473	-0.282267	-0.886747	-1.35159	1.65813	1.29342	1.06814	0.684423	0.120943	-0.0995673	-0.730017	-1.35142
IFNA6	interferon, alpha 6	29.4156	4.87851	2.76e-14	1.61e-11	6.7714			IFNA4/7/10/17/21	-2.25723	-1.92458	-1.54726	-2.24398	-2.13259	-2.96385	-1.6701	-1.83176	-1.60253	-2.6553	-2.37502	-2.36645	-1.66897	0.47364	-0.15513	1.40612	1.5128	4.62236	4.85631	3.2362	3.84455	1.78146	0.27028	3.52557	0.3476	0.61884	-0.94506	0.78829	-0.37398	-1.13511	0.51864	-0.41029	0.27102	-0.87247	-0.72691	-1.14505	-0.45999	-0.88213	0.56897	-0.1723
IKBKB	inhibitor of kappa light polypeptide gene enhancer in B-cells, kinase beta	2.23046	1.15734	3.76e-08	1.1e-06	8.3031			IFNA6	-2.78059	-2.01053	-2.95514	-1.91489	-2.8486	-2.11539	-2.59256	-2.3221	-2.42545	-2.67086	-2.46097	-2.24382	-2.00646	0.317297	-0.162473	1.09465	1.44718	4.73603	4.49763	3.49393	3.69253	2.21993	0.427597	3.2176	0.524687	0.711387	-1.20998	0.469217	-0.454503	-0.975953	0.613257	-0.180743	-0.0962234	-0.432363	-0.734253	-0.389433	-0.0961434	-0.911503	0.892597	-0.0536334
IKBKE	inhibitor of kappa light polypeptide gene enhancer in B-cells, kinase epsilon	1.86368	0.898153	6.96e-07	1.04e-05	7.7997			IKBKB	-1.10281	-0.758613	-1.18914	-0.525333	-1.00441	-0.473423	-0.901853	-1.26882	-1.33697	-1.33747	-0.999883	-0.0288629	-0.0539429	0.548317	0.272677	0.738367	0.501687	0.857877	1.14669	1.20684	1.14268	0.856647	0.840127	0.282137	0.387867	0.109627	0.580267	-0.111743	0.153297	-0.178513	-0.243383	0.208147	0.0969971	-0.203233	0.315377	0.107587	0.137707	0.807657	1.07142	-0.339273
IKBKG	inhibitor of kappa light polypeptide gene enhancer in B-cells, kinase gamma	2.05375	1.03826	5.31e-05	0.00031	8.7344			IKBKE	-0.742845	-0.750305	-0.993545	-0.425965	-0.501075	-0.493185	-0.700335	-1.16179	-0.989515	-0.815395	-0.923715	0.021745	0.048605	0.298545	0.338435	0.969895	0.259885	0.674885	0.856225	0.475975	0.781855	0.675045	0.649795	-0.160335	-0.036155	-0.163715	0.198665	-0.125365	-0.042275	-0.181565	-0.355705	0.415405	-0.114575	-0.182165	0.426625	0.579005	0.323655	0.906605	0.970885	-0.219485
IL11RA	interleukin 11 receptor, alpha	2.79925	1.48504	7.28e-07	1.06e-05	5.37			IKBKG	-1.19416	-0.484473	-1.26793	-0.275053	-1.11649	-0.425213	-1.04102	-1.21779	-1.18918	-1.65118	-1.01258	0.518967	0.442307	0.623287	0.337887	0.516847	0.620647	1.45459	1.30879	1.55159	1.67989	0.826187	0.551437	0.185077	0.483887	0.797247	-0.0712227	-0.605713	-0.461593	-1.08101	-0.530353	-0.0848927	0.158837	-0.740893	0.799407	-0.381753	0.614047	1.16817	0.764747	-1.02265
IL13RA1	interleukin 13 receptor, alpha 1	1.56501	0.646176	0.010652	0.025539	9.0184			IL11RA	-0.571884	-0.529014	-1.07986	-0.587544	-0.981584	-1.28232	-1.2616	-1.15023	-0.691524	-1.2024	-0.749284	-0.220984	-0.0905442	0.104536	-0.220554	0.704996	0.379896	1.24659	1.90615	0.786726	0.876266	1.10867	0.693426	0.507806	-0.165894	0.576676	-0.492154	-0.0662442	-0.493724	-0.372974	-0.453944	0.0762158	0.0420958	-1.20093	0.114556	0.333846	0.263386	0.672046	0.856886	-0.178834
IL15	interleukin 15	1.85714	0.893085	0.01589	0.035615	4.797			IL13RA1	0.638877	0.154227	0.521177	-0.944713	-1.56315	-1.06419	-0.708363	-0.228263	-0.303263	-0.105663	-0.269733	-0.948143	-0.744963	-0.125153	0.621557	-1.35843	-0.0985832	0.696227	0.282137	-0.548793	-0.436853	0.258627	-0.204943	-0.522203	-0.143353	-0.108243	-0.275063	0.513627	0.836557	0.0211268	-0.797293	-2.19075	0.558267	1.37148	0.929947	1.24178	0.0589068	1.77668	-0.263133	-0.399373
IL17F	interleukin 17F	5.83673	2.54516	4.89e-09	2.38e-07	5.032			IL15	-0.69073	0.00448952	-0.0214105	-1.01451	-0.68157	-1.66038	-0.61818	-0.48099	-0.25176	-0.44494	-0.96052	0.1594	-0.0320805	0.27231	0.5224	-1.51046	-0.87489	-0.44341	0.0197495	-0.64024	-0.97697	-0.0345105	-0.0230405	-0.16427	0.15922	0.35135	-0.87606	0.46497	0.24596	0.53448	-0.84774	-0.51121	-0.0438305	0.62003	0.48114	0.42145	-0.29685	0.7887	-1.27052	0.28728
IL18R1	interleukin 18 receptor 1	1.71243	0.776045	0.000753	0.002665	6.5867			IL17F	-1.30424	-1.07851	-1.38569	-1.10512	-0.694177	-1.89538	-1.07557	-1.21075	-0.486757	-1.23634	-1.27798	-0.882947	-0.852037	0.382453	-0.380017	0.576473	-0.183887	2.74113	2.9345	1.12476	1.74223	0.595563	0.572033	1.43081	0.316533	0.293223	-0.876587	-0.102597	0.251973	-0.700517	0.212713	0.488253	0.173683	-0.0555466	-0.395407	-0.0650866	0.157813	0.256723	0.757523	-0.478227
IL18RAP	interleukin 18 receptor accessory protein	1.74807	0.805765	0.023543	0.048839	4.4123			IL18R1	-0.425994	-1.20026	-0.497464	-0.922874	0.031216	-1.40279	-1.59075	-0.213674	-0.337454	-0.435574	-0.444424	0.085896	0.228836	-0.267424	-0.852274	-0.333344	0.353316	1.23937	1.63943	-0.108034	0.091296	0.568096	-0.636904	0.335526	0.939356	0.623036	-2.22967	-0.126804	-0.430294	-0.057934	-0.030804	-0.928954	-1.08147	-0.013894	0.789726	0.624506	0.216626	0.064576	-0.115374	-0.032944
IL1B	interleukin 1, beta	2.69535	1.43047	0.000325	0.001357	6.3697			IL18RAP	-0.614157	-0.973387	-1.44407	-0.629817	-0.0744866	-0.597617	-0.925367	-0.406637	-0.236297	0.425173	-0.353437	-0.0616266	-0.0397066	-0.552447	-0.324227	-1.00024	-0.0572366	0.867283	0.404443	-0.0856266	-0.422347	0.630293	-0.223317	-0.0108966	1.00334	0.460403	-0.993867	-0.0678666	-0.691277	0.0611934	-0.0644966	0.107943	-0.206627	-0.0732866	0.828353	0.291573	0.0405434	0.447573	-0.207757	-0.0898666
IL1R1	interleukin 1 receptor, type I	2.02753	1.01972	0.011244	0.026631	4.5857			IL1B	-0.20901	0.2842	-0.31403	-0.72665	-1.2543	-0.8546	-0.96852	-0.408	-0.38637	-0.4916	-1.08846	-1.15029	-0.86785	-1.0836	-0.26606	-0.3138	-0.86266	1.60445	1.55554	0.89555	1.17822	0.13999	-0.46802	0.60615	0.39384	0.00994016	-0.51388	-0.21794	-0.27524	0.24332	-0.34075	-0.41652	-0.61656	1.53182	-0.377	-0.24054	-0.0293598	0.0376402	-0.41029	-0.61665
IL1RAP	interleukin 1 receptor accessory protein	1.57804	0.658136	0.001233	0.003986	6.5836			IL1R1	-0.787588	-1.36921	0.104962	-0.0969882	-0.662958	-0.401818	-1.0988	-0.831608	-0.471128	-0.292578	-0.0611982	-0.173658	-0.628178	-0.0820182	-0.0212282	-1.2992	-0.400598	0.533382	0.690442	-0.107058	-0.180738	0.323592	-0.174348	-0.459968	-0.307598	1.12651	-0.582328	-0.0892982	0.630062	-0.205348	-0.341028	-0.299948	0.443062	1.44134	0.576922	0.381172	0.169672	1.5737	-0.381188	-0.699388
IL1RN	interleukin 1 receptor antagonist	1.76587	0.820379	0.001569	0.004934	6.5561			IL1RAP	-0.533873	0.0923973	-0.155893	-0.294113	-0.593663	-0.342613	-0.153203	-1.01229	-0.516783	-0.992723	-0.613223	-0.280713	-0.144873	-0.215903	0.565917	-0.141743	-0.0176027	1.09196	0.919687	0.301117	0.426297	0.325767	-0.316563	-0.197923	-0.201083	-0.373813	-0.483293	0.263377	-0.0835627	0.175337	-0.923813	-0.340843	0.565527	0.687077	0.442597	0.791937	-0.269423	1.54166	0.160147	-0.499283
IL21	interleukin 21	2.7697	1.46973	0.004498	0.012442	4.5974			IL1RN	0.267546	-0.054204	0.134566	-1.18868	-1.29774	-0.866974	-0.579804	-0.251804	-0.157734	-0.204074	-0.567654	-1.33669	-0.757264	-0.566994	0.802796	-0.221234	-0.326594	1.18978	1.37956	-0.270094	0.453726	-0.297224	-0.127674	-0.108434	-0.108064	-0.287494	-0.437254	-0.133694	0.181196	-0.742784	-0.799524	-0.931544	0.424836	0.809366	0.458966	0.313086	-0.268714	1.77823	-0.679154	-0.417404
IL23R	interleukin 23 receptor	2.66392	1.41355	0.000681	0.002428	5.0823			IL21	-0.667991	-1.26538	-1.36611	-0.108631	-0.066911	-0.844091	-0.723411	-1.23557	-0.00633097	0.695779	-0.471391	-0.448331	-0.765351	-0.278091	-1.4479	0.784319	-0.473641	2.73806	3.18515	2.17409	2.24502	0.679679	-0.490851	1.78826	0.358839	0.197329	-0.857011	0.277569	-0.428891	-0.731561	-0.063161	-0.591701	-0.00468097	0.344309	-0.081081	-0.700861	-0.659111	-0.737501	-0.305361	-0.406181
IL6	interleukin 6	2.40986	1.26895	0.009166	0.022626	4.5166			IL23R	-0.354558	-0.991318	-0.0784582	-1.22583	-0.744498	-0.994608	-1.29582	-1.13554	-0.361988	0.149442	-0.608408	-0.210798	-1.12476	-0.178058	-0.710448	-0.255208	0.0724518	2.62177	2.86371	0.932422	1.38157	0.487522	-0.308358	1.60288	-0.318748	0.297352	-1.24884	-0.207368	0.0372618	0.00589177	-0.100638	-0.796528	-1.11765	-0.0719182	-0.445728	0.325172	-0.250958	-0.222438	0.0764318	-1.03551
IRAK3	interleukin-1 receptor-associated kinase 3	2.82245	1.49695	3e-06	3.31e-05	5.6523			IL6	-0.525862	-0.130202	0.258938	-0.227202	-0.128202	-0.586492	-0.922792	-0.906912	-0.170722	-1.63852	-0.457782	-0.165972	-0.336692	-1.07183	0.802748	0.895418	0.127918	2.64429	3.00054	1.34055	1.82695	0.345378	0.824348	1.59001	0.0245277	0.108128	-0.776282	-0.172212	0.329908	-0.650832	0.0606377	0.00359774	0.632438	-0.0256223	-0.353992	0.187228	-0.112712	0.450138	-0.0641723	-1.1328
IRF7	interferon regulatory factor 7	1.77481	0.827662	0.004132	0.011621	5.2958			IRAK3	-0.574044	-0.663174	-0.796534	-1.16354	-1.42138	-0.899004	-0.695864	-1.29048	-0.569394	-0.989894	-0.985734	-0.0972542	-0.472334	0.0404558	0.653686	0.219206	-0.730184	1.87122	2.2834	0.311816	1.02572	0.302836	0.652176	0.108196	-1.37415	-0.383654	0.111926	0.166076	0.0355658	-0.345904	-0.703034	0.353386	0.685836	0.886036	0.0128658	0.988396	-0.298984	2.22825	0.166966	-0.946524
JAK2	Janus kinase 2	1.64111	0.714674	3.99e-07	7.27e-06	10.3004			IRF7	-0.845566	-0.0792565	-0.257156	-0.513296	-0.273466	-0.481096	-1.42182	-0.804686	0.317624	-0.780226	-1.10567	-0.424266	0.246744	-0.912366	0.101614	-0.0424165	-0.236176	1.09342	2.12087	1.07042	0.733704	0.613544	-0.954786	0.136644	0.467784	0.614404	-1.76187	-0.167076	-0.333746	-0.693006	-0.520556	-0.342576	-0.205586	-0.219796	0.906404	-0.197626	0.00505355	0.149054	0.400624	-0.796466
AMICA1	adhesion molecule, interacts with CXADR antigen 1	1.67742	0.74624	0.001797	0.005563	9.002			JAK2	-0.675378	-0.282968	-0.394328	-0.314608	-0.580088	-0.311598	-0.921418	-0.896908	-0.582628	-0.962818	-0.592168	-0.0627682	-0.339058	-0.0730682	0.532132	0.0784318	-0.354798	0.0509318	0.289532	-0.772938	-0.317958	0.163532	-0.341728	-0.575478	-0.144468	0.182432	-0.776898	-0.110468	0.0605318	-0.0921682	0.353132	-0.180168	0.0737318	0.595532	0.546432	0.362332	0.345632	0.592932	0.678132	-0.606678
JUN	jun proto-oncogene	-2.019	-1.01364	8.01e-06	6.7e-05	8.4025			JUN	1.21883	1.37878	0.91621	1.14884	0.57295	1.15138	0.84954	0.77787	1.1281	0.98339	0.93291	0.16943	0.11473	-0.89881	-0.57592	-0.93157	-0.89546	-0.97855	-0.79136	-0.57335	-0.71213	-0.76792	-0.50694	-0.81044	-0.86135	-0.6588	-0.63831	-0.15656	-0.17515	0.18211	-0.90148	-1.09568	-0.11593	1.22326	-0.66833	-0.14494	-0.58979	-0.30058	-0.72224	-0.43372
KDM6B	lysine (K)-specific demethylase 6B	1.86147	0.896441	0.000589	0.002175	5.7183			KDM6B	-0.557619	-0.156039	-1.11783	-0.229589	-0.761609	-0.488619	-0.472399	-0.628609	-0.769739	-0.800689	-0.296899	-0.247359	-0.0603385	0.311451	0.338031	-0.247379	-0.118159	0.805171	1.34634	0.686341	-0.0403285	0.646191	0.158711	-0.316929	-0.440199	-0.449699	-0.425429	-0.258429	-0.0304785	0.325021	-0.643549	-0.662039	-0.0431785	-0.0898085	0.181291	0.810451	-0.314399	0.884041	0.293571	-0.275599
LAT	linker for activation of T cells	1.59715	0.6755	2.86e-07	5.77e-06	10.115			LAT	-0.225405	-0.623955	-0.402655	-1.18604	-0.00154516	-1.07316	-0.797165	-0.563415	-0.552465	-0.390045	-0.552165	-0.203125	-0.195555	0.0768548	-0.202925	0.126755	0.214755	0.306755	0.523455	-0.478515	-0.346655	0.451055	-0.205725	0.0142548	0.318955	0.230855	-1.23992	-0.112445	-0.421955	0.0692548	0.149555	-0.692725	-0.336025	0.117455	0.102855	0.648755	0.213855	-0.0976452	0.381855	0.322255
LCN2	lipocalin 2	4.17857	2.06301	0.000143	0.000678	4.9151			LCN2	-0.808855	-0.824125	-1.46146	-1.38057	-1.7997	-1.87805	-1.54366	-1.64643	-0.369885	-2.037	-0.856255	0.769975	0.883745	-0.148375	-0.141155	0.0412648	-0.614505	2.70149	2.65651	1.48955	1.42847	0.466275	0.718655	1.05018	2.38094	2.46454	-0.496685	-0.0401752	0.613265	0.0819348	0.000964839	-0.193235	0.590115	0.0265648	0.884965	0.566365	-0.324775	0.916735	-0.540645	-0.472385
LILRB2	leukocyte immunoglobulin-like receptor, subfamily B (with TM and ITIM domains), member 2	1.68774	0.755096	0.003334	0.009607	7.7868			LILRB2	0.15431	-0.61607	-0.0319503	-0.48405	-1.01792	-0.55707	-0.2255	-0.67009	-0.25911	-0.43473	0.1881	-0.82012	-0.74176	-0.00807032	0.87839	-0.70229	-0.49312	0.64575	0.76467	-0.60767	-0.1854	0.19625	0.0460597	-0.59606	-0.89984	-0.89522	-0.43761	0.3535	0.93014	-0.0941203	-1.54208	-0.79405	0.43955	1.07579	0.26123	0.6977	-1.21847	1.99103	-0.44269	-0.23302
LIMK2	LIM domain kinase 2	1.948	0.96199	2.27e-05	0.000148	6.2706			LIMK2	-0.389033	-0.469103	-0.816923	-0.853393	-0.610843	-0.683313	-0.484093	-0.821313	-0.748813	-0.631653	-0.697143	-0.273543	-0.254133	-0.0531827	0.114097	0.200367	-0.194683	0.910817	1.20437	0.278477	0.134407	0.313897	0.106027	0.307687	0.440507	-0.0608427	-0.0277227	0.132737	-0.188813	-0.0828427	-0.440913	-0.750343	0.188837	0.493447	1.04407	0.835387	-0.154783	1.10802	4.72581e-05	-0.262253
LRRK2	leucine-rich repeat kinase 2	1.87748	0.908799	6.31e-06	5.68e-05	9.1417			LRRK2	-1.09203	-0.597266	-0.694506	0.0828439	-1.60563	0.110374	-0.668706	-1.18372	-0.695806	-0.754036	-0.626536	-0.351696	-0.525936	0.108314	0.490234	0.572614	-0.230926	-0.0439661	0.117974	0.542514	0.492094	-0.0495861	0.722844	-0.405896	-0.750876	-0.671446	1.03719	0.566124	0.888894	0.399224	0.262494	0.887894	0.469434	0.951194	0.547984	0.528274	0.208374	1.14569	0.942394	-0.784416
LTBR	lymphotoxin beta receptor (TNFR superfamily, member 3)	2.12155	1.08512	0.001014	0.003429	5.5812			LTBR	0.267574	-0.364666	-0.101996	-0.959176	-1.52717	-1.59659	-0.887796	-0.827066	0.118374	-0.625066	-0.744716	-0.544626	-1.03867	-0.106626	0.641524	-0.468686	-0.588696	0.698394	1.32301	-0.336976	-0.591236	-0.166626	-0.240196	-0.533426	-0.165546	-0.496976	-0.840826	0.400664	0.380844	-0.0202356	-0.599516	-0.682436	0.878234	0.744404	0.620994	0.721324	-0.177256	1.56692	-0.0547156	-0.356046
MAFB	v-maf avian musculoaponeurotic fibrosarcoma oncogene homolog B	1.6912	0.758045	0.008991	0.02231	7.325			MAFB	-0.282551	0.272349	0.0627785	-0.381051	-0.987181	-0.465921	-0.440461	-0.276691	0.310439	-0.340671	-0.838271	-0.839671	-0.648621	-0.335861	0.911939	-0.203271	-0.535001	0.379089	1.05399	0.626169	0.742959	0.805059	-0.676571	-1.00421	-0.510801	-0.130361	-0.372581	-0.580631	-0.308511	-0.742971	-1.40891	-0.332261	0.235519	0.603429	0.494279	-0.157951	0.308419	1.17429	-0.433951	-0.757931
MAP1LC3A	microtubule-associated protein 1 light chain 3 alpha	2.04693	1.03346	0.000112	0.000565	5.9195			MAP1LC3A	-1.15613	-0.480592	-0.658492	-0.195132	-0.434852	-0.181992	-0.405082	-0.724812	-0.936152	-1.16691	-0.498072	-0.285032	-0.592712	-0.444942	0.0200384	0.367028	0.295378	0.756008	1.38909	1.0446	1.14845	0.527478	0.328378	0.0668584	-0.963292	0.131538	0.323358	-0.700612	0.136498	-1.44601	-0.342222	-0.166602	-0.204822	-0.206092	0.0274184	-0.00506161	0.381328	1.04728	0.776898	-1.31327
MAP2K4	mitogen-activated protein kinase kinase 4	1.59069	0.66965	2.04e-05	0.000137	9.22			MAP2K4	-0.578173	-0.669583	-0.610803	-0.766593	0.00219726	-0.876543	-0.662023	-0.915683	-0.137113	-0.514633	-0.484683	-0.000572742	-0.126313	-0.182733	0.150247	-0.0619927	-0.110063	0.644537	0.269167	-0.138443	0.169877	0.178067	-0.387163	-0.0270227	0.361907	0.742397	-0.575963	-0.238153	-0.201853	-0.215133	0.282437	-0.541913	0.271067	0.585707	0.505737	0.169967	0.877697	-0.168793	0.372557	-0.297013
MAPK13	mitogen-activated protein kinase 13	1.72598	0.787412	1.83e-05	0.000126	6.3475			MAPK13	-0.791893	-0.487093	-0.361313	-0.663163	-1.35757	-0.609953	-0.860533	-0.645813	-0.434503	-1.35387	0.00558742	0.152077	0.0251274	0.523617	-0.0964626	-0.0941026	0.510097	0.269147	0.895537	0.166837	0.560027	0.362547	0.504487	-0.319883	-0.181803	0.254587	0.343987	0.334827	0.759617	-0.105783	0.131037	0.420707	0.135047	-0.553883	0.700547	0.558037	0.0564674	0.930907	0.598547	-0.281803
MEFV	Mediterranean fever	3.03135	1.59996	3.91e-07	7.27e-06	5.7386			MEFV	-0.355494	-0.714724	-0.963014	-0.846494	-1.40078	-1.46448	-0.630174	-1.01923	-1.44711	-1.17242	-1.21406	-0.356894	-0.196074	0.330706	0.671396	-0.626094	-0.255784	1.40159	1.24808	0.372346	0.403356	0.724326	0.211206	-0.0534037	0.124506	-0.255834	-0.0722337	-0.278694	-0.0676137	-0.710514	-0.856464	-0.452814	0.766636	0.626896	0.463586	0.295426	-0.669084	2.1282	-0.212124	-0.547404
MGAM	maltase-glucoamylase	4.37023	2.12771	1.31e-05	9.7e-05	6.1911			MGAM	-0.740876	-0.582256	-1.22286	-0.702346	-1.41271	-0.586336	-0.881026	-1.15686	-1.35213	-0.991046	-0.295726	-0.386696	-0.818496	-0.839386	1.16783	-0.024136	-0.051756	2.62846	2.99197	1.50481	1.51158	0.422254	0.722794	1.32337	0.122674	-0.244386	0.500364	0.212234	0.845294	0.089764	-0.635186	-0.159886	1.14703	0.785354	0.011094	1.98341	-0.536616	0.377734	-0.079656	-1.43802
MRC1	mannose receptor, C type 1	6.15202	2.62106	3.63e-06	3.79e-05	4.7251			MRC1	-1.85985	-1.00608	-1.0788	-0.490112	-1.10718	-1.03595	-0.616682	-0.970982	-0.886142	-0.768982	-0.971092	-0.505672	-0.545152	-0.472932	-0.302622	0.146388	-0.539972	3.24907	3.6841	1.6411	1.90228	0.721878	0.0488481	1.96009	0.318568	0.291988	-0.804172	-0.228672	0.151198	-0.122332	0.319298	-1.06735	-0.760442	0.502878	0.437548	-0.343162	-0.478722	0.0192881	-0.198632	-1.4668
MS4A1	membrane-spanning 4-domains, subfamily A, member 1	-1.71785	-0.780601	0.000671	0.002423	11.5124			MS4A1	0.128807	0.707207	0.603507	1.35941	0.237207	1.39251	1.05321	0.425707	0.878707	0.624407	1.11811	0.524507	0.499107	0.369807	0.143507	1.17001	0.132507	-0.403893	-0.787293	0.422407	0.774207	-0.832793	0.839807	0.0370069	-0.197493	0.0680069	1.14161	0.0355069	0.437907	0.0402069	0.251807	1.57391	0.400607	0.303507	-0.366793	-0.764093	-0.0995931	-0.422193	0.810107	-0.479293
MSRA	methionine sulfoxide reductase A	1.55033	0.632574	0.000544	0.00208	6.7087			MSRA	-0.408064	-0.0547835	-0.255044	-0.926224	-0.735304	-0.737524	-0.792924	-0.428034	-0.272174	-0.678584	-0.196664	0.0609265	-0.107294	-0.0806635	0.290426	-0.389754	-0.493824	1.07784	1.39344	-0.0283935	0.396716	0.446096	-0.0897335	-0.102954	0.154396	0.273626	-0.875234	-0.0747735	-0.0807935	-0.467024	0.0478965	-1.05095	0.0444565	-0.0265435	0.453946	0.480596	0.122646	0.799456	-0.416694	-0.643044
NAE1	NEDD8 activating enzyme E1 subunit 1	2.14218	1.09908	9.8e-09	4.41e-07	8.7645			NAE1	-0.850848	-1.105	-0.814378	-1.00591	-0.582948	-0.872968	-0.633668	-1.04951	-0.798378	-0.984808	-0.803288	-0.261388	-0.408868	-0.246398	0.343082	0.189342	0.0280021	0.406742	-0.0897379	-0.0763279	0.220472	-0.0678679	-0.323338	-0.335878	0.336402	0.557282	-0.384088	-0.420028	-0.151928	-0.260298	0.570852	-0.285378	0.283802	0.792652	0.614132	0.349282	0.700352	-0.292148	0.757502	-0.318128
NAMPT	nicotinamide phosphoribosyltransferase	1.87889	0.909883	2.7e-06	3.15e-05	9.5219			NAMPT	-0.516212	-0.402552	-0.272012	-0.618892	-0.836672	-0.666522	-0.880582	-0.854072	-0.459232	-0.609182	-0.648382	-0.588922	-0.653492	-0.225382	0.471968	-0.607382	-0.235272	-0.0308619	-0.101572	0.0694281	0.0529681	-0.211462	-0.497262	-0.299812	0.225428	0.00369806	-0.353082	0.105828	-0.0496819	0.0522081	-0.101392	-0.705242	0.293898	1.40256	0.580658	0.0984081	0.289618	0.860258	-0.155012	-0.506322
NCF1	neutrophil cytosolic factor 1	1.73382	0.793952	0.012405	0.028571	5.915			NCF1	-0.578442	-0.376562	-0.435812	-0.113672	-1.38454	-0.456472	-0.295622	-1.16088	0.135468	-0.780542	-0.119172	0.387838	0.185508	0.173668	0.278858	0.287138	-0.144912	0.542918	1.20552	0.796328	0.882298	-0.204992	0.936948	0.00722758	-0.258352	0.592418	0.518378	0.117478	0.241408	-0.0664724	-0.518292	0.433058	0.113788	0.176918	0.143808	0.0689776	-0.438322	1.12707	-0.0100224	-1.36124
NFKB2	nuclear factor of kappa light polypeptide gene enhancer in B-cells 2 (p49/p100)	1.58062	0.660487	1.54e-05	0.00011	7.5969			NFKB2	-0.962215	-0.530675	-0.566855	-0.149415	-0.771775	-0.384145	-0.166505	-0.775615	-0.490115	-0.866295	-0.626525	-0.0902645	0.124465	0.157815	0.0444655	0.349185	0.491155	0.423485	0.629275	0.960775	1.01759	0.472015	0.561755	0.357795	0.588175	0.358835	0.329375	-0.735855	-0.00434452	-0.252995	-0.0791345	0.201375	-0.233645	-0.368875	0.183775	-0.267385	0.187495	0.337365	0.635595	-0.638115
NLRP1	NLR family, pyrin domain containing 1	1.70731	0.771724	0.000204	0.00093	7.9385			NLRP1	-0.650014	-0.627444	-0.619744	-0.179924	-1.62665	-0.261674	0.114806	-0.795314	-0.847594	-0.899364	-0.464574	-0.00807403	-0.074034	0.261226	0.750146	0.314886	-0.229784	0.378576	0.938966	0.417946	0.649736	0.278746	0.972366	-0.159774	-0.443104	-0.406804	0.574476	-0.397654	0.306106	-0.325434	-0.248984	0.276646	0.443276	0.033666	0.815806	-0.069264	-0.079644	1.29778	0.938496	-0.901194
NLRP3	NLR family, pyrin domain containing 3	1.75976	0.815377	0.002239	0.00675	7.5804			NLRP3	0.490766	-0.276414	-0.297464	-0.679524	-1.36343	-0.924414	-0.613994	-0.553254	-0.345504	-0.130734	-0.704394	-0.553614	-0.207804	-0.336834	0.881956	-1.41344	-0.704104	0.650926	0.821306	-0.315124	-0.300944	-0.0105635	-0.00674355	-0.736774	-0.116394	-0.00142355	0.153946	0.0370465	0.961966	0.228486	-0.982054	-1.4048	0.706196	1.52926	1.03072	1.19877	0.0153965	1.34059	-0.607664	-1.15216
NOD2	nucleotide-binding oligomerization domain containing 2	1.55505	0.636962	0.001378	0.004404	6.8796			NOD2	-0.244981	-0.353251	0.0146085	-0.935681	-1.39497	-0.743011	-0.0270415	-0.419781	-0.0501815	-1.0629	-0.0837915	-0.352071	-0.0807615	-0.0772515	0.609699	-0.730591	-0.213361	0.527069	1.18505	0.254409	0.207189	0.415349	0.631289	-0.194431	-0.338451	-0.969441	0.0727885	0.102229	0.442659	-0.256381	-0.240061	-1.00888	0.254959	0.411859	0.416889	0.257209	0.166169	1.55593	-0.427151	-0.260571
NOX1	NADPH oxidase 1	1.56623	0.647294	0.008811	0.022028	5.2062			NOX1	-0.340921	-0.574621	-0.311941	-0.813641	-0.390311	-0.767001	-0.512781	-0.986381	0.594319	-0.140431	-0.410341	-0.0936613	-0.248621	0.0799487	0.487619	0.978479	-0.320601	1.14741	1.58785	1.1985	1.16844	-0.0415913	0.336449	0.759129	-0.343071	0.325499	-0.124771	-0.173691	-0.900191	-0.240831	-0.0439313	0.606849	0.620989	-0.195781	-0.355461	0.0408387	-0.412301	-0.461781	0.390689	-1.31983
NT5E	5'-nucleotidase, ecto (CD73)	6.69897	2.74394	2.74e-06	3.15e-05	4.5717			NT5E	-1.07845	-1.35521	-1.22499	-0.644856	-1.71935	-1.75705	-0.785236	-1.04	-0.280246	-1.05618	-1.20474	0.0102744	-0.199136	-0.0680156	-0.919756	0.162264	0.276374	3.08928	3.57593	1.90694	1.70772	0.842834	0.617254	1.93546	0.554404	-0.0400556	-0.568326	0.246634	-0.850706	-0.638806	0.203494	0.211554	0.392934	-0.739676	-0.257076	-0.997136	-0.381926	-0.0199756	0.217784	-0.685386
OSM	oncostatin M	3.69909	1.88717	0.002219	0.006725	4.9873			OSM	-0.72353	0.0365405	-0.64059	-0.20485	-0.54998	-0.67015	-0.87891	-0.98167	-0.4421	0.44878	-0.73582	-0.51636	0.0291205	-0.95755	-0.42283	-0.45979	-0.10176	0.85168	1.22173	1.95078	1.85506	0.13772	-0.50884	-0.35461	0.36119	-1.19263	-1.24697	-0.5649	-1.20218	0.10087	-0.13996	-1.32958	-0.4821	3.40415	-0.67268	-0.65786	0.0821805	0.59836	-0.69532	-1.18846
PAK1	p21 protein (Cdc42/Rac)-activated kinase 1	1.83188	0.873322	0.019622	0.042048	5.072			PAK1	0.44232	-0.08291	-0.14032	-0.95251	-0.78668	-1.03495	-0.9636	0.14777	-0.57409	-0.40963	-0.19602	-0.78548	-1.11447	-0.08289	0.46976	-0.60107	-0.04559	0.04709	-0.00735	-1.59335	-0.16453	-0.65746	-0.73103	-0.4393	0.13211	0.25319	-0.91662	-0.19708	0.56461	-0.1391	-0.2968	-0.48139	0.68114	0.53447	0.50567	1.21681	-0.13376	1.39119	0.13252	-0.68818
PANX1	pannexin 1	2.0453	1.03231	3.14e-06	3.4e-05	7.1347			PANX1	-0.548977	-0.670267	-1.31848	-0.885917	-0.404577	-0.786047	-0.763247	-1.18794	-0.762307	-0.726077	-0.597797	-0.147727	-0.132757	-0.630997	0.0808429	-0.318927	-0.834097	1.08677	0.985813	-0.223077	0.300023	0.296153	-0.334287	-0.0670471	0.508003	0.766193	-0.997457	-0.674807	-0.430177	-0.218277	0.658893	-0.321687	0.0429429	0.653993	0.487373	0.564003	0.399923	-0.997997	0.487693	-0.943517
PELI2	pellino E3 ubiquitin protein ligase family member 2	2.16723	1.11585	1.16e-05	8.81e-05	6.9204			PELI2	-0.427117	-1.06003	-0.719507	-1.13792	-0.447427	-1.21495	-1.06782	-1.5142	-1.22084	-1.48429	-0.395867	0.116163	0.359083	-0.702997	0.273463	-0.247807	-0.592307	-0.0307673	0.450933	-0.371337	-0.123097	-0.410687	-0.425607	-0.955097	1.23548	1.0707	-0.747077	-0.176037	-0.336877	-0.391627	1.41491	-0.592797	0.0926227	0.377973	1.21188	0.524553	0.00925274	0.121673	1.15451	-0.645787
PIK3CB	phosphatidylinositol-4,5-bisphosphate 3-kinase, catalytic subunit beta	3.174	1.6663	4.63e-10	3.45e-08	8.2983			PIK3CB	-0.985575	-1.12757	-0.965485	-0.868915	-1.16049	-1.1202	-0.988225	-2.10359	-1.53732	-1.80873	-1.24803	-0.459945	-0.716235	-0.773095	0.507005	-0.410495	-0.454945	0.962185	0.524075	0.180385	0.229095	-0.00331452	-0.366335	-0.437455	0.696845	0.892545	-0.670395	-0.680845	-0.0198845	-0.576865	0.687385	-0.940105	0.267635	1.29987	0.705665	0.446225	0.596385	0.0410555	0.751745	-0.792055
PIK3R3	phosphoinositide-3-kinase, regulatory subunit 3 (gamma)	1.95386	0.966324	0.004509	0.012442	5.0679			PIK3R3	-1.26975	-0.851369	-0.136189	-0.323889	-0.0455794	-0.516249	-0.474039	-0.214229	-0.953289	-0.604809	-0.231419	-0.286579	-0.0514394	-0.301149	-0.415919	0.218641	-0.338439	2.13369	2.39271	0.843741	1.2757	0.642121	-0.463869	0.832311	-0.526719	-0.0507994	-0.376439	-0.0354094	-0.806299	-0.384949	0.254821	-0.225719	0.137781	-0.898799	-0.168269	-0.0670394	0.121911	-0.449029	0.181051	-0.461659
PIK3R6	phosphoinositide-3-kinase, regulatory subunit 6	2.41531	1.27221	0.000161	0.000745	4.9928			PIK3R6	-0.943118	-0.901808	-0.591608	-0.0659277	-0.938778	-0.239518	-1.29941	-1.23868	-0.357368	-0.377718	-1.00433	-0.165688	-0.160778	0.510912	0.454352	0.942822	0.362262	0.623812	1.21626	1.62338	1.75796	0.717212	1.04863	0.528892	-0.0365877	-0.120098	0.648032	-0.425978	-0.409278	-0.818868	-0.0435477	-0.0940477	0.512432	-0.321208	0.247852	-0.663328	0.334502	0.452032	1.36149	-0.871998
PLAUR	plasminogen activator, urokinase receptor	4.73932	2.24468	5.92e-06	5.58e-05	5.0322			PLAUR	-0.672191	-0.593301	-0.631021	-1.03823	-1.59486	-0.758101	-0.923791	-1.67041	-0.917611	-1.41713	-0.507681	-0.561241	-0.852261	-0.528501	0.339649	-0.745681	-0.731601	0.857419	0.993979	1.76839	1.21408	0.244839	-0.0589513	-0.906451	0.567849	0.636959	-0.198741	0.229749	0.160119	-0.00413129	-0.735041	-1.24893	0.473019	1.94423	0.891249	0.650899	0.186159	1.44915	0.0303087	-1.23334
PLCG1	phospholipase C, gamma 1	2.27368	1.18503	1.06e-07	2.68e-06	9.1194			PLCG1	-0.523729	-0.626729	-0.937789	-0.843349	-0.369749	-1.04417	-1.39036	-0.724139	-1.24756	-1.05803	-0.787489	-0.524069	-0.537329	0.447841	0.0961908	0.626591	0.380161	0.643601	1.55843	0.644711	0.643171	1.03053	0.371371	0.373171	0.0217108	-0.177179	-1.08623	-0.137519	-0.0764192	0.507671	-0.358089	-0.238059	-0.138409	-0.592729	0.347061	0.792841	0.0740308	0.619371	0.340201	0.381681
PRKCD	protein kinase C, delta	1.6021	0.679967	0.000131	0.000635	8.9268			PRKCD	-0.438826	-0.231846	-0.0882061	-0.294216	-0.936906	-0.335136	-0.372116	-0.634256	-0.624956	-0.759176	-0.427356	-0.204866	-0.582656	-0.412306	0.798834	-0.241716	-0.274056	-0.287816	0.0648739	-0.185086	0.0225139	0.497974	-0.210766	-1.06597	-0.106406	0.0244039	-0.637996	-0.518676	0.0334939	-0.525526	0.0806839	-0.289686	0.448794	0.728794	0.316224	0.0865839	0.503324	1.0813	0.697704	-0.697466
PRKCQ	protein kinase C, theta	1.66024	0.731391	5.06e-06	4.86e-05	8.8059			PRKCQ	-0.505249	-0.487839	-0.480109	-0.791559	0.00997097	-0.648399	-0.733989	-0.608039	-0.888419	-0.663069	-0.655529	-0.074899	-0.268389	-0.135469	0.303581	0.043581	0.109431	0.307911	1.1504	0.125641	0.122661	0.925671	-0.093339	0.014461	0.116101	-0.158749	-1.34306	-0.336769	-0.598859	-0.208279	-0.104189	-0.859379	-0.256269	-0.102819	0.239401	0.585681	0.191271	0.084861	0.284351	-0.158389
PTGER2	prostaglandin E receptor 2 (subtype EP2), 53kDa	1.54114	0.623995	0.004461	0.012429	6.4455			PTGER2	0.1795	-0.14151	-0.0178305	-0.80242	-1.03239	-0.57192	-0.52971	-0.0724605	0.17897	-0.34498	-0.53102	-0.61838	-0.98544	0.25985	0.31869	-0.81104	-0.93843	0.5169	1.16567	0.20311	0.15589	-0.51309	-0.29715	-0.9238	-0.16736	-0.26613	-0.46227	0.0688595	0.0828895	-0.4642	0.23415	-0.88962	0.51917	1.11592	0.35459	0.93	-0.11819	1.08898	-0.28675	-0.51733
PTGS2	prostaglandin-endoperoxide synthase 2 (prostaglandin G/H synthase and cyclooxygenase)	5.49794	2.45889	0.000569	0.002161	5.4777			PTGS2	-1.3714	-0.261144	-2.50943	-0.943114	-1.9472	-0.604094	-1.6037	-0.758304	-1.79916	-0.599544	-1.72365	-1.65055	-1.78314	-1.44788	-0.389594	-0.650564	-0.519944	2.07755	2.39436	2.67909	2.48191	-0.0306835	-0.371144	1.16836	-0.521454	0.101306	0.286546	-1.05523	-1.08679	0.565686	0.0121565	-1.27935	-0.972434	4.87794	-1.89997	-0.581154	0.353686	0.769226	-1.18565	-1.21936
RASGRP4	RAS guanyl releasing protein 4	2.60095	1.37904	6.21e-06	5.68e-05	6.961			RASGRP4	-0.269803	-0.471493	-0.481833	-0.967043	-2.03825	-1.4459	-1.04524	-0.704403	-0.487343	-1.44547	-0.500063	-0.534003	-0.588433	-0.0137131	0.732767	-0.111553	-0.284043	1.28009	1.26511	0.325007	0.600467	0.437047	-0.227713	-0.498223	-0.276893	0.0387869	-0.257183	-0.100023	0.272107	-0.693113	-0.886243	-0.572883	0.338617	0.699917	0.689917	0.646987	0.0278669	2.06569	-0.0560431	-0.914223
RIPK2	receptor-interacting serine-threonine kinase 2	1.64469	0.717818	8.68e-08	2.31e-06	7.9058			RIPK2	-0.483162	-0.246332	-0.193402	-0.698822	-1.03548	-0.511172	-0.668082	-0.572442	-0.314752	-0.476502	-0.511322	-0.677802	-0.467112	0.0520877	0.586488	-0.177832	-0.277712	0.364268	0.781318	-0.257192	0.00169774	-0.0199323	-0.0102123	-0.201412	-0.221662	0.0940177	0.0517977	0.307628	0.150208	0.137558	-0.196812	-0.130052	0.518298	0.988948	0.0584777	-0.0691123	0.115888	0.757458	-0.116282	-0.274032
RIPK3	receptor-interacting serine-threonine kinase 3	1.79596	0.844752	1.17e-10	1.42e-08	6.2592			RIPK3	-0.876099	-0.769669	-0.682159	-0.554729	-0.519289	-0.459629	-1.11515	-0.575469	-0.382759	-0.596809	-0.422729	-0.344629	-0.494289	0.0600806	0.271091	0.295821	-0.411099	0.357411	1.1869	0.569971	0.730751	0.138871	0.117411	0.233341	0.281971	0.223561	-0.381329	0.00276065	0.306171	0.180081	0.219301	0.314151	0.223311	-0.408289	-0.0376594	0.00189065	-0.158669	0.359661	0.230741	-0.0509394
RNF135	ring finger protein 135	1.79491	0.843912	9.2e-06	7.39e-05	5.6409			RNF135	-0.402223	-0.0551826	-0.294193	-0.325023	-0.586913	-0.480483	-0.947543	-0.993723	-0.526333	-0.378153	-0.616833	-0.859623	-0.876023	-0.973723	0.298607	0.0930574	0.00362742	0.783037	1.0087	0.216257	0.638517	0.172177	0.285017	0.406827	-0.514803	-0.928693	0.236937	0.205997	-0.0939426	0.0420074	-0.369753	0.534657	0.449257	0.152647	-0.400283	0.577507	0.0749374	0.351387	0.470497	-0.632603
RNF31	ring finger protein 31	1.54676	0.629249	9.27e-06	7.39e-05	8.45			RNF31	-0.497255	-0.456465	-0.933295	-0.345565	-0.484885	-0.340665	-0.824265	-0.636945	-0.699055	-1.00031	-0.352965	0.190925	0.170555	0.141205	0.413745	0.197315	-0.00744548	0.458205	0.932825	0.441495	0.529925	0.717045	0.180115	-0.0368555	-0.0843655	-0.0114055	-0.402175	-0.332955	0.0760645	-0.235005	-0.305515	-0.0519755	0.0552645	-0.0844755	0.400745	0.238365	0.186095	0.604285	0.581125	-0.393705
RPS6KB1	ribosomal protein S6 kinase, 70kDa, polypeptide 1	1.63018	0.70503	0.000436	0.001725	6.2157			RPS6KB1	-0.879178	-0.191868	-0.525048	-0.0962276	-0.619188	-0.494168	-0.384848	-0.568528	-1.03974	-0.674658	-0.440668	-0.198798	0.201252	0.229072	-0.143438	0.392722	0.428822	1.11969	1.01039	1.20779	1.21899	0.425882	0.517572	0.416982	0.295062	0.241922	-0.00722758	-0.286348	-0.0472576	-0.203088	-0.440518	-0.0174276	0.376952	-0.677418	0.0989124	-0.149298	0.330212	0.657932	0.138552	-1.13147
S100A12	S100 calcium binding protein A12	2.0548	1.039	0.014725	0.03339	5.6341			S100A12	-0.584459	0.669841	0.566751	-1.29224	-1.45983	-1.04687	-0.599719	-0.599909	-0.795179	0.500321	0.0324108	-0.485099	-1.09162	-0.867399	1.08011	-0.852849	0.0321208	1.62633	2.05296	0.948871	0.940771	0.0214208	-0.188819	0.150581	0.276261	0.160561	-0.591219	-1.00021	0.649821	0.553601	-0.684889	-1.73539	0.937181	2.43783	-0.0868292	0.262371	0.251661	2.42616	-1.10767	-1.83527
SIGIRR	single immunoglobulin and toll-interleukin 1 receptor (TIR) domain	2.22826	1.15592	3.97e-06	4.07e-05	9.8253			SIGIRR	-0.86295	-0.8718	-1.29024	-1.14863	-0.84361	-1.15055	-1.10215	-1.29105	-1.17085	-1.45531	-0.97634	0.48562	0.43602	0.36322	0.42222	0.60452	0.41692	0.83572	1.85562	0.90512	1.24622	0.92022	0.84032	0.0749205	-0.40147	-0.0255795	-0.86253	-0.56332	-0.50164	-0.42698	-0.68441	-0.0762195	0.0353005	-0.76137	0.35972	0.0508005	0.51182	0.85382	0.78332	-0.38436
SIRPA	signal-regulatory protein alpha	1.52018	0.604244	0.008653	0.021818	7.5882			SIRPA	-0.0895821	0.351728	0.218008	-0.431562	-1.19972	-0.590262	-0.553742	-0.368372	-0.189772	0.0329179	-0.437802	-0.795262	-0.772622	-0.204752	1.21713	-0.394742	-0.740062	-0.673872	0.159318	-0.650052	-0.393102	0.0035879	-0.134472	-0.996082	-0.384032	-0.623542	-0.278952	0.201048	0.736818	-0.262922	-0.840962	-0.281322	0.993878	0.503758	0.393248	0.578878	-0.376882	1.61566	-0.0798421	0.105528
SLC11A1	solute carrier family 11 (proton-coupled divalent metal ion transporter), member 1	2.05329	1.03794	0.000591	0.002175	5.964			SLC11A1	-0.236273	-0.203183	-0.459743	-1.38508	-1.3461	-1.56438	-0.246793	-0.671483	-0.0331331	-1.39785	-0.516113	-0.00763306	0.0232769	0.355257	0.958037	-0.779373	0.0111869	0.900517	0.467427	0.0507069	0.0654569	0.798457	0.121127	-1.13199	-0.422853	0.215337	-0.00127306	-0.117093	0.0789269	-1.06426	-0.889243	-0.595783	0.563577	0.159257	1.44656	0.553077	-0.228253	2.2987	-0.115623	-0.955693
SOCS3	suppressor of cytokine signaling 3	2.2158	1.14783	0.009954	0.024064	6.2927			SOCS3	-0.757556	-0.00288645	-1.15451	0.0232535	-0.458416	0.258984	-0.921196	0.102574	0.806174	-0.969756	-0.496826	-0.684186	-0.365476	-0.455526	0.0133135	-0.443186	-0.122636	0.0609235	0.278974	1.16787	1.28225	-0.911266	0.0662535	-0.988556	0.729644	0.791554	0.322174	-0.760606	-1.24971	0.225234	0.104054	-1.18746	0.0454635	1.46639	0.957454	-0.343026	-1.25486	2.42136	-0.415686	-1.00193
SOD2	superoxide dismutase 2, mitochondrial	2.36997	1.24487	2.91e-08	8.96e-07	10.1052			SOD2	-1.00941	-0.693959	-0.989289	-1.38086	-1.12769	-1.39372	-0.961179	-1.49787	0.126971	-0.903179	-1.03567	-0.462739	-0.484709	-0.075429	0.256971	-0.563889	-0.443009	0.381771	-0.108579	-0.017729	-0.063629	-0.165689	-0.780109	-0.489299	0.923771	0.960371	-0.800079	0.279971	-0.050829	-0.330239	0.546371	-1.03655	0.329271	0.509571	1.10307	0.426471	-0.400679	0.932271	0.281671	-0.089629
SORT1	sortilin 1	2.3756	1.24829	1.32e-06	1.79e-05	9.6793			SORT1	-0.958316	-0.600646	-0.761526	-0.962346	-0.556376	-1.05941	-0.766086	-1.89122	-1.05483	-1.16374	-1.45432	-0.117466	0.0574444	-0.891656	0.272154	-0.252276	-0.549686	0.649314	-0.733266	-0.0346956	-0.0551356	0.327014	-0.918756	-0.544066	0.818014	0.829614	-1.02564	-0.530376	-0.539646	-0.434306	0.625114	-0.851616	0.260574	0.950614	0.878514	0.799914	1.08461	-0.325096	0.705214	-0.304876
SPIB	Spi-B transcription factor (Spi-1/PU.1 related)	-1.61336	-0.690066	3.06e-05	0.00019	8.7363			SPIB	-0.00180839	0.564142	0.707662	0.922372	0.140672	0.946692	0.846232	0.221692	1.07269	0.571802	0.646212	0.369262	0.381122	0.0483616	-0.0195084	0.694422	0.0610916	-0.575368	-0.759688	-0.0481684	0.202662	-0.401798	0.533062	-0.269748	0.168272	0.159942	0.750022	0.0928416	0.273482	-0.149068	0.188142	1.12379	0.182562	0.0838416	-0.147388	-0.198818	0.279292	-0.391998	0.537022	-0.515358
STAT6	signal transducer and activator of transcription 6, interleukin-4 induced	1.81769	0.862105	0.000129	0.000631	8.304			STAT6	-1.03402	-0.55354	-0.95037	-0.48871	-1.10824	-0.36351	-0.23213	-0.86541	-0.67957	-1.16957	-0.60406	0.2813	0.17185	0.38554	0.40513	0.46265	0.64265	0.65836	1.23381	1.19257	1.05515	1.08155	1.16211	0.12455	-0.0624205	-0.00683048	0.43332	-0.8076	0.00194952	-0.76445	-0.9194	0.0184095	0.00854952	-0.73122	0.54356	-0.12211	-0.16937	0.84692	0.91453	-1.19227
TBK1	TANK-binding kinase 1	1.52994	0.613474	9.9e-10	5.79e-08	8.6097			TBK1	-0.820157	-0.359737	-0.632457	0.0386134	-0.757297	-0.0991866	-0.483337	-0.578987	-0.609247	-0.884677	-0.550817	-0.124357	-0.410537	0.0830634	0.279003	0.115263	-0.164017	0.229333	0.633323	0.495433	0.463013	0.535273	0.254873	-0.0383566	0.0330334	-0.126917	0.121643	-0.0300366	0.0948534	-0.150347	-0.0244666	0.0643734	0.105003	0.210463	0.247233	0.0256034	0.160273	0.385803	0.498743	-0.306977
TBXAS1	thromboxane A synthase 1 (platelet)	2.31636	1.21186	1.59e-05	0.000112	6.7013			TBXAS1	0.0354148	-0.469855	-0.368525	-1.01703	-0.556155	-0.799185	-1.30013	-1.27344	-1.40985	-0.948735	-0.864855	-0.724465	-0.284335	-0.732945	0.433035	0.00841484	-0.911335	0.520155	-0.129695	-0.415295	-0.237445	-0.116845	-0.532515	-1.04214	0.320975	0.989535	-1.3443	-1.10057	-0.300185	-0.407655	0.343075	-0.620365	-0.0875752	1.03254	0.529805	0.815775	0.757505	1.01269	0.946165	-0.712625
TCIRG1	T-cell, immune regulator 1, ATPase, H+ transporting, lysosomal V0 subunit A3	1.82684	0.869348	8.02e-06	6.7e-05	7.488			TCIRG1	-0.922261	-0.534471	-0.733121	-0.437701	-0.817941	-0.490051	-0.701461	-1.08175	-0.470651	-0.681731	-0.592591	-0.153041	-0.0173311	-0.128251	0.490179	-0.193251	-0.106421	0.325059	0.994129	1.02635	1.03251	0.671749	0.160469	-0.460371	-0.227961	-0.371321	-0.186871	-0.430811	0.117929	-0.392411	-0.798461	0.0502089	-0.00544113	-0.537501	0.608059	0.120059	-0.0902611	1.17927	0.338639	-0.288201
TGFB2	transforming growth factor, beta 2	3.05389	1.61065	0.000158	0.000737	5.2697			TGFB2	-1.40442	-0.731232	-0.669172	-0.980232	-1.15425	-1.33952	-1.39571	-2.58594	-0.634242	-0.976522	-1.69623	0.511638	0.594768	-0.765962	0.687148	-0.442572	0.137848	1.00991	-0.867972	-0.943002	-0.749212	0.144888	-0.250612	-0.391842	1.79506	1.64051	-0.912642	0.114278	-0.686152	-0.211222	-0.650572	-0.370922	1.1182	0.0693377	2.04498	0.0597977	1.14664	-0.110242	0.292418	-0.0113723
TGFB3	transforming growth factor, beta 3	2.90112	1.53661	0.000337	0.00139	4.82			TGFB3	-0.770281	-0.796091	-0.418771	-0.331221	-0.897191	-0.782891	-0.574031	-0.814301	-0.981001	-0.941841	-0.398531	-0.134871	0.0120585	0.0842885	0.444979	0.177059	0.172529	2.84105	3.21595	1.54624	1.64392	0.457089	0.153299	1.08024	-0.404321	-0.735751	-0.286051	-0.397531	-0.310441	-0.539111	-0.200861	-0.0980815	0.270229	0.0120885	-1.50531	0.339589	-0.229621	-0.136971	-0.293491	-0.436121
THBS1	thrombospondin 1	3.11932	1.64123	2.43e-06	3.02e-05	11.0614			THBS1	-0.655548	-1.11238	-0.735548	-0.937148	-0.448748	-0.983748	-1.29329	-2.93799	-1.95068	-1.87743	-1.38498	-0.00544823	-0.0163482	-1.50279	0.411152	-0.244848	-1.26889	0.459152	-0.0584482	-0.449248	0.0918518	0.129752	-0.999248	-1.27512	0.656452	1.06675	-1.61501	-1.09406	-0.639848	-0.582948	1.43615	-1.05725	0.206252	1.85455	0.640452	1.12215	0.735152	-0.0200482	1.72135	-1.19773
TIFA	TRAF-interacting protein with forkhead-associated domain	1.73571	0.795525	0.000479	0.001856	5.7866			TIFA	-0.988468	-0.728788	-0.648458	-0.524138	-0.325418	-0.490808	-1.00012	-0.566818	-0.467648	-0.908488	-0.990778	0.415542	0.367342	0.139332	-0.267908	0.190232	-0.120348	1.97296	1.87562	0.655542	0.940302	-0.0241279	0.209732	0.720582	0.417522	0.0860921	0.196612	0.517172	-0.277088	0.256742	0.389712	0.219062	-0.757818	-0.180118	0.355862	-0.0622779	-0.0312079	-0.417728	-0.224518	-0.0335379
TIMP2	TIMP metallopeptidase inhibitor 2	1.63615	0.710307	0.019776	0.042223	6.5946			TIMP2	0.693895	0.206915	0.745225	-0.720165	-0.854655	-1.02501	-0.223105	0.381945	-1.33111	-1.21395	-0.227575	-1.15275	-2.05205	-0.308445	0.757845	-0.0260052	0.465035	1.3796	1.60587	-0.0115552	0.108105	0.709285	-0.0836552	-0.935375	-0.593965	-0.721865	-0.673635	-0.537425	0.374385	-0.420635	-0.996225	-1.1868	0.730845	0.618915	-0.472555	0.728215	-0.153805	1.60925	-0.507375	-0.287895
TLR2	toll-like receptor 2	2.09903	1.06972	7.24e-05	0.0004	7.7378			TLR2	0.0123239	-0.426766	-0.233516	-0.703406	-1.52084	-0.687906	-0.863836	-0.916556	-0.129956	-0.400246	-0.823326	-0.888316	-1.02536	-0.184456	1.10283	-0.476066	-0.780076	1.1456	0.625834	0.301594	0.386004	-0.0277861	-0.499566	-0.368106	0.0257639	0.153764	-0.0651161	0.396704	0.327924	0.0710839	-0.890426	-0.495086	1.02009	1.48476	0.817174	0.836794	-0.869926	1.66003	-0.414316	-1.18404
TLR3	toll-like receptor 3	1.50648	0.591185	0.023005	0.047893	5.5499			TLR3	0.00561935	1.07029	-0.288941	-0.693471	-1.0653	-0.190951	-0.554001	-0.603181	-1.00472	-0.797361	-0.298441	-0.593561	-0.370001	-0.989661	0.553709	-0.474931	-0.905391	1.20962	1.57057	0.560989	0.357539	0.848119	-0.245491	0.613289	0.406259	-0.281321	-0.324161	-0.166001	0.0335694	-0.432601	0.509719	-0.651201	0.932559	0.204099	-0.164911	-0.0446306	1.26278	-0.635631	0.409479	-0.166111
TLR4	toll-like receptor 4	1.67617	0.745169	0.020735	0.043633	8.4808			TLR4	0.565273	0.438483	0.534023	-0.842947	-1.93911	-0.589297	-1.20244	-0.364097	0.179023	-0.284757	-0.510457	-0.296127	-0.640587	-0.0510774	0.946353	-1.08384	-0.450167	0.934573	0.520833	-0.268757	-0.00255742	0.00572258	-0.713537	-1.27204	0.0901326	0.149613	-0.764677	0.369673	0.560523	-0.0884374	-1.14548	-1.50112	0.682653	2.17811	1.19493	1.24988	-0.0369974	2.19431	-0.990847	-0.799267
TLR5	toll-like receptor 5	3.11735	1.64032	7.59e-05	0.000414	5.1232			TLR5	0.452543	-0.206237	-0.522697	-1.34072	-1.59274	-1.36992	-0.636267	-0.954037	-0.577967	-1.50812	-0.871687	-0.836657	-0.580677	0.228503	0.708093	-0.541217	-0.165477	2.68981	2.48796	1.12101	1.47818	0.355493	-0.197247	1.1809	-0.166987	0.455773	-0.335527	0.180583	-0.00362661	-0.791727	-0.504097	-0.924887	0.808293	0.483293	0.800263	1.42867	-0.407327	1.08062	-0.670727	-0.569437
TLR8	toll-like receptor 8	1.83317	0.87434	7.89e-05	0.000419	6.4526			TLR8	-0.00242597	0.085804	0.322944	-1.24567	-1.3676	-1.44157	-0.643776	-0.842906	-0.307006	-0.534996	-0.576636	-0.648246	-0.992586	-0.022926	0.784294	-0.182596	-0.376736	0.900944	1.0506	0.258694	0.517134	0.146344	0.121014	0.344064	-0.326506	-0.273276	-0.864276	0.542044	0.438314	-0.264896	-1.40824	-0.300126	0.528324	0.489044	0.595374	0.684194	-0.716866	1.35065	-0.415206	-0.099176
TNFRSF25	tumor necrosis factor receptor superfamily, member 25	2.21689	1.14854	0.00045	0.001766	5.9747			TNFRSF25	-0.868438	-0.883708	-1.28401	-1.15475	-1.08669	-0.862338	-1.18821	-1.6129	-1.33927	-0.908958	-0.753568	0.806612	0.967752	0.470112	-0.260448	1.15618	0.974202	1.5488	2.55629	0.767012	1.16725	0.875242	0.825722	0.346082	0.229432	0.204662	-1.09683	-0.800198	-0.237378	-0.478838	-0.507598	0.0565021	-0.340188	0.117222	0.393062	0.819052	0.200602	0.926202	0.515242	-0.153458
TNFSF10	tumor necrosis factor (ligand) superfamily, member 10	2.85997	1.516	1.57e-06	2.08e-05	5.1716			TNFSF10	-0.85888	-1.14772	-1.27736	-1.11348	-0.88625	-1.24144	-1.21517	-0.85559	-0.33263	-0.21547	-0.55085	-0.64404	0.00836016	-0.22428	0.0653402	-0.58961	-0.4015	2.04989	2.40004	0.98516	1.10786	0.17585	0.0954002	0.63698	0.6426	0.40738	-0.9458	0.21236	0.0442002	-0.4127	0.34059	-0.44971	0.72596	-0.0638998	0.62849	-0.10515	-0.30372	0.0753002	0.20288	-0.28525
TNFSF13B	tumor necrosis factor (ligand) superfamily, member 13b	1.65282	0.724926	0.001009	0.003429	8.5367			TNFSF13B	0.0539552	-0.187505	0.00134516	-1.10132	-1.08741	-1.21426	-0.631295	-0.457255	0.157585	-0.177495	-0.443925	-0.549755	-0.579185	0.171735	0.863815	-0.749635	-0.0600448	0.566375	0.216645	-0.379985	-0.282085	0.360905	-0.495305	-0.382775	0.154185	0.0246752	-0.469645	0.412555	0.427025	-0.144385	-1.07537	-1.17855	0.403125	0.771905	1.1599	0.748655	-0.475095	1.63947	-0.702835	-0.152905
TNFSF4	tumor necrosis factor (ligand) superfamily, member 4	2.04957	1.03532	0.000127	0.000625	5.3283			TNFSF4	-0.307801	-0.411371	-0.472581	-0.401461	-0.212911	-0.513651	-1.54184	-1.10854	-0.608011	-0.976281	-0.707591	-0.547021	-0.00154097	-0.610501	-0.119971	0.628049	-0.640701	1.70332	1.79219	0.413379	0.701149	0.557529	-0.264881	0.758959	-0.050201	-0.059701	-0.687501	-0.295851	-0.259391	-0.810441	0.553799	0.079439	-0.653181	0.465249	-0.248141	0.128899	0.592649	-0.310921	0.631099	-0.171911
TRIM22	tripartite motif containing 22	2.0274	1.01963	0.000579	0.002175	10.0096			TRIM22	-1.06657	-0.646744	-1.18589	-0.762534	-1.22413	-0.802614	-0.994304	-1.30129	-1.22628	-1.50052	-0.925214	0.965386	0.871786	0.555886	0.331286	0.239586	1.18259	1.84139	1.49709	2.03059	1.88789	1.31079	0.612186	1.09829	1.18859	1.04769	0.0999861	-0.623224	-0.702264	-0.840894	-1.17994	-0.619004	0.0654861	-0.894104	0.872586	-0.163564	0.310286	1.10909	-0.233314	-1.37785
TRIM33	tripartite motif containing 33	1.53698	0.620098	1.62e-07	3.79e-06	8.9571			TRIM33	-0.463776	-0.308696	-0.440386	-0.240116	-0.632186	-0.182376	-0.422366	-0.502496	-0.704246	-0.785336	-0.417066	-0.378396	-0.486436	0.233714	0.438754	0.281554	-0.111336	0.234464	0.760554	0.210914	0.334644	0.672264	0.216824	-0.364976	-0.393516	-0.437466	-0.0710161	0.0723139	0.162514	0.0748539	0.00240387	0.130004	0.155504	-0.0691461	0.0663339	0.358994	0.214594	0.459764	0.454504	-0.201086
UBE2L6	ubiquitin-conjugating enzyme E2L 6	-2.0249	-1.01785	2.42e-08	8.28e-07	6.8167			UBE2L6	0.622497	0.907567	0.451607	0.624697	0.816997	0.689097	0.677107	0.898207	1.31733	0.692347	0.707787	0.778557	0.784667	-0.387033	0.286917	-0.881123	-0.876723	-0.170383	0.906887	-0.450543	-0.537293	-0.576213	-0.338253	-0.266483	-0.105653	0.129957	-1.36856	0.0442571	-0.103943	0.0661371	-0.506753	-0.760453	-0.0826929	0.321967	-0.0691329	0.0432471	-1.38815	-1.13375	-0.345413	0.162037
VAMP3	vesicle-associated membrane protein 3	1.68773	0.755082	2.55e-08	8.28e-07	9.0427			VAMP3	-0.628436	-0.724636	-0.792756	-0.710476	-0.245446	-0.730826	-0.583766	-0.709336	-0.369496	-0.579606	-0.546416	-0.207146	-0.403306	-0.337346	-0.0435565	-0.264306	-0.313236	0.402594	0.204504	0.0624235	0.0488035	0.0823635	-0.232466	0.0567335	0.397334	0.265084	-0.360596	-0.0802865	-0.119316	-0.130406	0.358524	-0.639806	0.0772535	0.478074	0.572094	0.200784	0.148914	-0.115076	0.376174	-0.519296
VWF	von Willebrand factor	2.91234	1.54218	2.54e-05	0.000164	6.9082			VWF	-0.491174	-1.23227	-1.35503	-0.407894	-0.435254	-0.623224	-1.21483	-2.84598	-1.61674	-1.05028	-1.71811	-0.0150242	0.334736	-1.21548	0.384196	-0.286714	-1.0986	0.767286	0.493476	-0.0790542	0.178586	-0.158684	-0.699344	0.188776	0.990496	0.727776	-1.55119	-1.06129	-1.12307	-0.235064	0.615016	-0.928554	0.454986	1.70933	0.576356	1.60595	0.324226	-0.818054	1.2736	-1.46549
WIPI1	WD repeat domain, phosphoinositide interacting 1	2.44005	1.28691	7.64e-05	0.000414	4.9401			WIPI1	-0.404971	-0.916201	-0.834341	-0.650631	-0.886051	-0.955471	-0.761261	-1.67138	-0.648591	-0.373901	-0.273521	-0.0685606	-0.245551	0.277329	0.431789	-0.412531	-1.01797	0.413509	0.684019	0.216679	-0.312691	-0.897481	0.0789894	-1.89231	0.874119	0.328559	-0.647171	-0.180611	0.0764094	-0.822721	0.0415994	0.0655994	0.519349	0.833879	0.667359	0.249229	-0.184671	0.711209	0.512399	-0.971271
XCR1	chemokine (C motif) receptor 1	2.10707	1.07524	0.002355	0.007029	4.7785			XCR1	-0.0151584	-0.446538	-0.962298	-0.996048	-0.926148	-1.30089	-0.992038	-0.416728	0.304362	-1.07034	-0.357098	0.296512	-0.318478	0.290772	0.0713816	0.540422	-0.786038	1.57505	1.84556	0.626142	0.741932	-1.01605	0.194732	-0.441258	-0.0149684	0.431212	-0.697128	0.150862	-0.307488	-1.05711	0.439212	0.549072	1.28129	-0.150008	-0.785808	0.188372	1.05282	0.738452	0.711412	-1.07277
ZAP70	zeta-chain (TCR) associated protein kinase 70kDa	1.52931	0.612885	0.002503	0.00732	8.7138			ZAP70	-0.413203	-0.297653	-0.467633	0.169437	0.0904066	0.0857266	-0.651223	-0.583853	-0.774083	-0.972233	-0.867393	-0.309303	-0.117253	0.214787	0.378137	0.0905366	0.415757	0.986697	1.32206	1.04282	1.00403	0.929527	0.0263166	-0.0546534	-0.0711334	0.0808566	-1.4541	-0.334773	-1.07287	-0.621963	-0.823143	-0.639013	-0.0896734	-0.844313	0.102247	0.449457	-0.0857534	0.595337	0.105407	0.140317
ZBP1	Z-DNA binding protein 1	1.59118	0.670101	0.001226	0.003985	5.7411			ZBP1	-0.875849	-0.328189	-0.772869	-0.425189	-0.455759	-0.225979	-0.632679	-1.29183	-0.626499	-0.784979	-0.550989	0.333941	0.514131	-0.389399	0.299141	-0.556449	0.413661	1.07191	0.908531	0.701051	1.00966	1.12092	0.255241	-0.278299	0.122001	0.205601	-0.953429	-0.922739	0.0750806	-0.910059	-0.368639	-0.842349	-0.0264194	-0.456539	0.677891	0.309221	0.162401	0.395611	0.346091	-0.515959
[truncated: 22 more columns]
