# Supplementary material for: Hepatitis B vaccine delivered by microneedle patch: Immunogenicity in mice and rhesus macaques
Source: Vaccine. Author manuscript; Available in PMC 2024 Mar 25. (PMC10961677; doi:10.1016/j.vaccine.2023.05.005)
Supplement: Supplementary Table 4 [file NIHMS1972829-supplement-Supplementary_Table_4.xlsx]

## Sheet: dMNP
Supplemental Table 4. Cell types and tissue associated genes in the dMNP group.
Cell Types and Tissues	Genes
CD33+ Myeloid	CXCL2, CXCL8, PLAUR, CD36, FCAR, TLR5, GAB2, IRAK3, IL1B, F5, RASGRP4, HK3, SORT1, SOD2, TBXAS1, TLR2, S100A12, IKBKG, SLC11A1, JUN, ALOX5, LRRK2, KDM6B, CCR1, TLR8, TCIRG1, CSF2RA, RNF135, IFI44, NLRP3,NLRP1, MAFB, LILRB2, VAMP3, AMICA1, TLR4, CD84, RIPK2, JAK2, PRKCD, AIF1, IL13RA1, NOD2
CD14+ Monocytes	TLR5, TNFSF10, IRAK3, RASGRP4, HK3, FCGR2A, TBXAS1, HLX, CD163, AP1S2, TLR2, IKBKG, SLC11A1, ALOX5, CCR1, PAK1, TCIRG1, STAT6, RNF135, MAFB, LILRB2, VAMP3, JAK2, AIF1, IL13RA1, NOD2, SIRPA
WholeBlood	PLAUR, CSF3R, MGAM, GCA, DYSF, TNFSF10, RASGRP4, GK, FCGR2A, SOD2, CCL5, CXCR1, ACSL1, SLC11A1, UBE2L6, LIMK2, ALOX5, FPR2, NAMPT, KDM6B	CCR1, TLR8, PAK1, CSF2RA, STAT6, LILRB2, AMICA1, AIF1, MAP2K4, IL13RA1, NOD2, SIRPA, CSF2RB
Skin	LCN2, CDH1, FCGR2A, AHR, TLR2, TLR4, IL13RA1, PTGER2
Connective tissue	NTSE, CXCL8, LCN2, TLR2, ACSL1, STAT6, PIPK3, ATF3, GADD45B, TLR4, PRKCD
Lungs	MRC1, CXCL2, CD36, CDH1, IL1B, AHR
GI tract	CD36, TLR5, AHR, ALOX5, IRF7, RIPK2, SPIB, IL13RA1, NOD2
Neutrophils	XCL2, PTGS2, CSF3R, LCN2, OSM, IL1B, TLR2, CXCR1, CCR1, NLRP3, NCF1, AMICA1
Platelets	PTGS2, CD36, THBS1, VWFF5, FCGR2A, CCL5, LTBR, CCR1, TLR4, CD84, PRKCD, NOD2, CD40LG
SmoothMuscle	CXCL2, CXCL3, PTGS2, CXCL8, PLAUR, THBS1, TGFB2, CXCL5, IL1B, WIPI1, IL6, RIPK2, BNIP3
pineal day	DDIT3, ACVR1, PELI2, MAP1LC3A, IL15, IFI44
Satellite glial cells	CXCL8, CDH1, IL6, TLR4, JAK2
