# Supplementary material for: Hepatitis B vaccine delivered by microneedle patch: Immunogenicity in mice and rhesus macaques
Source: Vaccine. Author manuscript; Available in PMC 2024 Mar 25. (PMC10961677; doi:10.1016/j.vaccine.2023.05.005)
Supplement: Supplementary Table 5 [file NIHMS1972829-supplement-Supplementary_Table_5.xlsx]

## Sheet: AFV
Supplemental Table 5. Cell types and tissue associated genes in the IM AFV group.
Cell Types and Tissues	Genes
CD8+ Tcells	CCL5, SIGIRR, PLCG1, IKBKB, CXCR4, PRKCQ, IKBKE, ATF2
CD4+ Tcells	SIGIRR, ZAP70, PLCG1, CD84, IKBKB, CXCR4, PRKCQ
Plasmacytoid dendritic cells	CDH1, SPIB, CXCR4, CXCR3
Airway epithelial cells	CDH1
Ductal cells	CXCL2
Epithelial cells	CDH1
Eosinophils	CCL5, CXCR3
Blood	CDH1, CCL5, CD84, CXCR4
Epithelium	CDH1
Lungs	CDH1, CXCl2
Heart	CXCR4
Thyroid	CDH1, ATF2
