# Supplementary material for: Hepatitis B vaccine delivered by microneedle patch: Immunogenicity in mice and rhesus macaques
Source: Vaccine. Author manuscript; Available in PMC 2024 Mar 25. (PMC10961677; doi:10.1016/j.vaccine.2023.05.005)
Supplement: Supplementary Table 6 [file NIHMS1972829-supplement-Supplementary_Table_6.xlsx]

## Sheet: AAV
Supplemental Table 6. Cell types and tissue associated genes in the IM AAV group.
Cell Types and Tissues	Genes
Eosinophils	CXCR3, CCR3, CCl5
Microfold cells	SPIB, AHR
B cells memory	MS4A1, SPIB, CD84
Ductal cells	CXCL2
T cells	CCL5, CD6, LAT
Lungs	CXCL2, AHR
Blood	CCR3, CCL5, CD84
GI tract	SPIB, AHR
Pancreas	CXCL2
Immune system	CXCL8, CXCL2, CCR3, CCL5, MS4A1, CXCR3, SPIB, CD6, CD84, LAT, AHR
CD4+ Tcells	PLCG1, SIGIRR, EVL, ZAP70, PRKCQ, CD6, CD84
CD8+ Tcells	PLCG1, SIGIRR, EVL, CCL5, PRKCQ, CD6
